# Supplementary material for: Global approaches to older abuse research in institutional care settings: A systematic review
Source: PLoS One. 2025 Mar 10;20(3):e0290482. doi: 10.1371/journal.pone.0290482 (PMC11892848; doi:10.1371/journal.pone.0290482)
Supplement: S4 File — (XLSX) [file pone.0290482.s007.xlsx]

## Sheet: Raw data 
Number	Column1	Author	Year	Title	Journal Name	Column9	Column10	Column11	Column12	Column13	Column14	Column15	Column16	Column17	Column18	Column19	Column20	Column21	Column22	Column23	Column24	Column25	Column26	Column27	Column28	Column29	Column30	Column31	Column32	Column33	Column34	Column35	Column36	Column37	Column38	Column39	Column40	Column41	Column42	Column43	Column44	Column45	Column46	Column47	Column48	Column49	Column50	Column51	Column52
	Journal Article		2007	The aged care puzzle	The Queensland nurse	26		4	8-10						Article		The aged care puzzle																				Export Date: 13 March 2017	Scopus, Potentially Eligible, Ineligible: Study Design	https://www.scopus.com/inward/record.uri?eid=2-s2.0-38449119015&partnerID=40&md5=be7d37038e1597ce27447224d1467805								Scopus
	Journal Article		2009	Did amputation & death result from failure to monitor pt.?	Nurs Law Regan Rep	50		2	2				2010/03/23	Jul			Did amputation & death result from failure to monitor pt.?	Nursing law's Regan report	1528-848X (Print)_x000D_ 1528-848x													20302149			Amputation_x000D_ Embolism/diagnosis_x000D_ Expert Testimony/legislation & jurisprudence_x000D_ Homicide/legislation & jurisprudence_x000D_ Humans_x000D_ Leg/blood supply_x000D_ Liability, Legal_x000D_ Malpractice/*legislation & jurisprudence_x000D_ Nursing Assessment/*legislation & jurisprudence_x000D_ Nursing Staff/*legislation & jurisprudence_x000D_ Skilled Nursing Facilities/*legislation & ju…		Journal Article_x000D_ Legal Cases_x000D_ United States_x000D_ Nurs Law Regan Rep. 2009 Jul;50(2):2.	Pubmed, Potentially Eligible, Ineligible: Not Elderly Abuse										NLM	eng
	Journal Article		2017	NewsCAP	AJN American Journal of Nursing	117		12	17-17								NewsCAP		0002-936X													126482138. Language: English. Entry Date: 20171204. Revision Date: 20171204. Publication Type: Article			Elder Abuse_x000D_ Skilled Nursing Facilities_x000D_ Long Term Care -- In Old Age_x000D_ Aged	The article provides information on cases of elder abuse in U.S. due to neglect in nursing facilities, report on the same by the U.S. Dept. of Health.	brief item. Journal Subset: Core Nursing; Nursing; Peer Reviewed; USA. Special Interest: Gerontologic Care. NLM UID: 0372646.	Cinhal, Potentially Eligible: Ineligible: Study Design	https://login.wwwproxy1.library.unsw.edu.au/login?url=http://search.ebscohost.com/login.aspx?direct=true&db=cin20&AN=126482138&site=ehost-live&scope=site								cin20	EBSCOhost
	Journal Article		2018	Anger grows over aged care neglect	Lamp	75		9	8-9								Anger grows over aged care neglect		0047-3936													132130626. Language: English. Entry Date: 20181006. Revision Date: 20190409. Publication Type: Article. Journal Subset: Australia & New Zealand			Gerontologic Care -- Australia_x000D_ Elder Abuse -- Australia_x000D_ Nursing Homes -- Australia_x000D_ Quality of Nursing Care_x000D_ Australia_x000D_ Personnel Staffing and Scheduling -- Legislation and Jurisprudence -- Australia_x000D_ Understaffing_x000D_ Australian Nursing and Midwifery Federation_x000D_ Government -- Australia_x000D_ Communications Media	The article reports on the reaction of Australians to media exposure by the television program Four Corners" of poor treatment of the elderly in understaffed nursing homes. Topics discussed include comments from presenter Faith Ferguson on the program, description made by personal care assistant (PCA) Tanya Bosch on aged care, and a Royal Commission into the sector announced by Prime Minister Sco…	Nursing; Peer Reviewed. NLM UID: 0015376.	Cinahl, Potentially Eligible: Ineligible: Study Design	https://login.wwwproxy1.library.unsw.edu.au/login?url=http://search.ebscohost.com/login.aspx?direct=true&db=cin20&AN=132130626&site=ehost-live&scope=site								cin20	EBSCOhost
	Journal Article		2018	Elder abuse: There is much you can do to prevent it!	Nurse Aide-VIP	30		2	10-10								Elder abuse: There is much you can do to prevent it!		1524-2900													127464649. Language: English. Entry Date: 20180131. Revision Date: 20180131. Publication Type: Article			Nursing Home Patients_x000D_ Elder Abuse -- Prevention and Control_x000D_ Nursing Home Personnel -- Psychosocial Factors_x000D_ Elder Abuse -- Classification_x000D_ Stress, Occupational -- Complications_x000D_ Stress, Psychological -- Complications_x000D_ Professional-Patient Relations_x000D_ Dementia		pictorial. Journal Subset: Nursing.	Cinahl, Potentially Eligible: Ineligible: Study Design	https://login.wwwproxy1.library.unsw.edu.au/login?url=http://search.ebscohost.com/login.aspx?direct=true&db=cin20&AN=127464649&site=ehost-live&scope=site								cin20	EBSCOhost
	Journal Article		2018	Preventing abuse and neglect	Nurse Aide-VIP	30		3	2-6								Preventing abuse and neglect		1524-2900													128223984. Language: English. Entry Date: 20180309. Revision Date: 20180309. Publication Type: Article			Elder Abuse -- Prevention and Control_x000D_ United States Centers for Medicare and Medicaid Services_x000D_ Whistle Blowing_x000D_ Professional Role_x000D_ Long Term Care_x000D_ Elder Abuse -- Classification_x000D_ Health Screening_x000D_ Telephone Information Services_x000D_ Stress, Occupational_x000D_ Nursing Home Personnel_x000D_ Mandatory Reporting		pictorial. Journal Subset: Nursing.	Cinahl, Potentially Eligible: Ineligible: Study Design	https://login.wwwproxy1.library.unsw.edu.au/login?url=http://search.ebscohost.com/login.aspx?direct=true&db=cin20&AN=128223984&site=ehost-live&scope=site								cin20	EBSCOhost
	Journal Article		2020	General Practice and the Community: Research on health service, quality improvements and training. Selected abstracts from the EGPRN Meeting in Vigo, Spain, 17-20 October 2019 Abstracts	European Journal of General Practice	26		1	42-50					Dec	Article		General Practice and the Community: Research on health service, quality improvements and training. Selected abstracts from the EGPRN Meeting in Vigo, Spain, 17-20 October 2019 Abstracts	Eur. J. Gen. Pract.	1381-4788	10.1080/13814788.2020.1719994												WOS:000517857100001			General & Internal Medicine	Background: Social isolation, loneliness and anxiety-depressive states are emerging health conditions in the elderly. Research question: To assess whether a 4-month programme of physical activity in a group improves the emotional, social and quality of life situation in a sample of subjects over 64 years old people. Methods: Multi-centre randomized clinical trial of two groups. Study population: …	ISI Document Delivery No.: KR8HR_x000D_ Times Cited: 0_x000D_ Cited Reference Count: 0_x000D_ [Anonymous]_x000D_ 0_x000D_ 316_x000D_ Taylor & francis ltd_x000D_ Abingdon_x000D_ 1751-1402	Web of Science, Potentially Eligible: Ineligible: Not Elderly Abuse	<Go to ISI>://WOS:000517857100001										English
	Journal Article	M. Abbasian; M. Nakhodaeezah; S. Namjoo; Z. Khalili; L. Jahangiry; R. Fadayevatan; H. Matlabi	2019	Reasons for nursing home placement of older women in Tabriz, Iran: A content analysis	Iranian Journal of Ageing	13		4	406-417						Article		علل اقامت زنان در سرای سالمندان شهر تبریز: تحلیل محتوا			10.32598/SIJA.13.4.406																	Export Date: 11 April 2020	Scopus, Potentially Eligible: Ineligible: Not Elderly Abuse	https://www.scopus.com/inward/record.uri?eid=2-s2.0-85065081953&doi=10.32598%2fSIJA.13.4.406&partnerID=40&md5=09abb51dffdb92a9e8e47939ae26025d								Scopus
	Journal Article	L. Abbey	2009	Elder Abuse and Neglect: When Home Is Not Safe	Clinics in Geriatric Medicine	25		1	47-60					February	Review		Elder Abuse and Neglect: When Home Is Not Safe		0749-0690	http://dx.doi.org/10.1016/j.cger.2008.10.003												354155026			Elder abuse_x000D_ Elder neglect_x000D_ Geriatric_x000D_ Home visits_x000D_ caregiver_x000D_ geriatric care_x000D_ health care_x000D_ health care personnel_x000D_ health service_x000D_ home care_x000D_ human_x000D_ hypertension/dt [Drug Therapy]_x000D_ nursing home_x000D_ patient abuse_x000D_ review_x000D_ risk factor_x000D_ self neglect_x000D_ antihypertensive agent/dt [Drug Therapy]	The prevalence and seriousness of elder abuse and neglect require the collaboration of health care professionals with many other disciplines for adequate assessment and intervention. The home visit provides a unique opportunity for the visitor to evaluate risk factors. Interventions and reporting depend on available resources, expertise and local reporting laws. Possible reasons for low physician…		Embase, Potentially Eligible: Ineligible: Not Residential Care	http://ovidsp.ovid.com/ovidweb.cgi?T=JS&CSC=Y&NEWS=N&PAGE=fulltext&D=emed12&AN=354155026_x000D_ http://primoa.library.unsw.edu.au/openurl/61UNSW_INST/UNSW_SERVICES_PAGE?sid=OVID:embase&id=pmid:19217492&id=doi:10.1016%2Fj.cger.2008.10.003&issn=0749-0690&isbn=&volume=25&issue=1&spage=47&pages=47-60&date=2009&title=Clinics+in+Geriatric+Medicine&atitle=Elder+Abuse+and+Neglect%3A+When+Home+Is+Not+Safe…		(Abbey) Primary Care/Geriatrics, Virginia Commonwealth University, Richmond, VA, United States_x000D_ L. Abbey, Primary Care/Geriatrics, Virginia Commonwealth University, Richmond, VA, United States. E-mail: labbey@mcvh-vcu.edu						Embase	Ovid Technologies	English
	Journal Article	R. R. Abdelfattah; C. Bonnefond; C. A. Kiefer; K. Rehkopf; H. E. Spindle; P. Bair; S. Lineberger	2023	Takeaways from Investigation of a Large Invasive Group A Streptococcus Outbreak in a Skilled Nursing Facility, Virginia, 2022-2023	Open Forum Infectious Diseases	10		Supplement 2	S818			Infectious Diseases Week, IDWeek 2023. Boston, MA United States.					Takeaways from Investigation of a Large Invasive Group A Streptococcus Outbreak in a Skilled Nursing Facility, Virginia, 2022-2023		2328-8957	https://dx.doi.org/10.1093/ofid/ofad500.1587												643249191			active surveillance_x000D_ adult_x000D_ aggression_x000D_ conference abstract_x000D_ controlled study_x000D_ coronavirus disease 2019_x000D_ disinfection_x000D_ epidemiology_x000D_ female_x000D_ follow up_x000D_ genotype_x000D_ genotyping_x000D_ group A streptococcal infection_x000D_ hand washing_x000D_ human_x000D_ infection control_x000D_ infection prevention_x000D_ medical record review_x000D_…	Background. Group A Streptococcus (GAS) primarily infects the respiratory tract, skin, and soft tissue. Invasive GAS (iGAS), in which the bacteria infect a normally sterile body site, is severe and can be life threatening, especially in older adults. The Virginia Department of Health investigated a prolonged iGAS outbreak in a skilled nursing facility from March 2022 - April 2023. Cases continued…		Embase, Potentially Eligible: Ineligible: Not Elderly Abuse	http://ovidsp.ovid.com/ovidweb.cgi?T=JS&PAGE=reference&D=emexb&NEWS=N&AN=643249191		R.R. Abdelfattah, Virginia Department of Health, Richmond, VA, United States						Embase Weekly Updates		English
	Journal Article	K. Aberger; A. Trtchounian; I. DiPasquale; J. W. Nelson	2018	Early palliative care consultation decreases lenth of stay	Journal of Palliative Medicine	21 (5)			A31						Conference Abstract		Early palliative care consultation decreases lenth of stay		1557-7740	http://dx.doi.org/10.1089/jpm.2018.29007.abstract												622619453			adult_x000D_ aged_x000D_ cancer patient_x000D_ controlled study_x000D_ cost control_x000D_ cross-sectional study_x000D_ data analysis software_x000D_ dementia_x000D_ dependent variable_x000D_ diagnosis_x000D_ emergency health service_x000D_ female_x000D_ health care quality_x000D_ hospice care_x000D_ hospital admission_x000D_ hospital cost_x000D_ hospital discharge_x000D_ hospital patient_x000D_ …	Description: Objectives: A growing body of literature proves that early Palliative Care (PC) interventions benefit patients, families, and hospitals. We sought to understand the effect PC consultation has on length of stay (LOS), what aspects of the hospitalization affect LOS, and the associated savings of decreasing LOS. Methods: With a descriptive cross-sectional study design, we evaluated data…	Center to Advance Palliative Care National Seminar Practical Tools for Making Change, CAPC 2017. United States	Embase, Potentially Eligible: Ineligible: Not Elderly Abuse	http://ovidsp.ovid.com/ovidweb.cgi?T=JS&CSC=Y&NEWS=N&PAGE=fulltext&D=emexa&AN=622619453_x000D_ http://primoa.library.unsw.edu.au/openurl/61UNSW_INST/UNSW_SERVICES_PAGE?sid=OVID:embase&id=pmid:&id=doi:10.1089%2Fjpm.2018.29007.abstract&issn=1557-7740&isbn=&volume=21&issue=5&spage=A31&pages=A31&date=2018&title=Journal+of+Palliative+Medicine&atitle=Early+palliative+care+consultation+decreases+lenth+o…		(Aberger) Saint Joseph's Regional Medical Center, Department of Palliative Care, Hackensack, NJ, United States (Aberger, Trtchounian, DiPasquale, Nelson) 130 Overlook Avenue, 9J Hackensack, NJ 07601, United States_x000D_ K. Aberger, Saint Joseph's Regional Medical Center, Department of Palliative Care, Hackensack, NJ, United States. E-mail: anna.trtchounian@gmail.com						Embase	Ovid Technologies	English
	Journal Article	E. L. Abner; P. B. Teaster; M. S. Mendiondo; H. Ramsey-Klawsnik; J. L. Marcum; T. N. Crawford; T. Wangmo	2016	Victim, Allegation, and Investigation Characteristics Associated With Substantiated Reports of Sexual Abuse of Adults in Residential Care Settings	J Interpers Violence								2016/10/19	Oct 17			Victim, Allegation, and Investigation Characteristics Associated With Substantiated Reports of Sexual Abuse of Adults in Residential Care Settings	Journal of interpersonal violence	0886-2605	10.1177/0886260516672051												27754922			abuse investigation_x000D_ abuse report substantiation_x000D_ adult victims_x000D_ elder abuse_x000D_ reporting/disclosure_x000D_ sexual assault	The purpose of this study was to identify characteristics of investigations of sexual abuse concerning vulnerable adults residing in facility settings that were associated with case substantiation. Data on 410 reports of sexual abuse were collected prospectively from Adult Protective Services (APS) and state licensure agency staff in New Hampshire, Oregon, Tennessee, Texas, and Wisconsin over a s…	1552-6518_x000D_ Abner, Erin L_x000D_ Teaster, Pamela B_x000D_ Mendiondo, Marta S_x000D_ Ramsey-Klawsnik, Holly_x000D_ Marcum, Jennifer L_x000D_ Crawford, Tim N_x000D_ Wangmo, Tenzin_x000D_ Journal Article_x000D_ United States_x000D_ J Interpers Violence. 2016 Oct 17. pii: 0886260516672051.	Pubmed, Potentially Eligible, Full Text: Excluded: Not Elderly Abuse			University of Kentucky, Lexington, USA._x000D_ Virginia Tech, Blacksburg, USA pteaster@vt.edu._x000D_ Klawsnik & Klawsnik Associates, Canton, MA, USA._x000D_ Washington State Department of Labor and Industries, Olympia, USA._x000D_ University of Louisville, KY, USA._x000D_ University of Basel, Switzerland.							NLM	eng
	Journal Article	R. Abou-Sinna; S. Luebbers	2012	Validity of assessing people experiencing mental illness who have offended using the Camberwell Assessment of Need-Forensic and Health of the Nation Outcome Scales-Secure	International Journal of Mental Health Nursing	21		5	462-470					Oct	Article		Validity of assessing people experiencing mental illness who have offended using the Camberwell Assessment of Need-Forensic and Health of the Nation Outcome Scales-Secure	Int. J. Ment. Health Nurs.	1445-8330	10.1111/j.1447-0349.2012.00811.x												WOS:000308584100008			Camberwell Assessment of Need-Forensic_x000D_ Health of the Nation Outcome_x000D_ Scales-Secure_x000D_ needs assessment_x000D_ violence risk-assessment_x000D_ psychiatric-patients_x000D_ care_x000D_ reliability_x000D_ routine_x000D_ works_x000D_ staff_x000D_ Nursing_x000D_ Psychiatry	Evidence-based practices for forensic mental health services have been slow to develop, and there is a lack of measures that assess the mental health and criminogenic needs of people experiencing mental illness who have offended. The present study aimed to investigate the interrelationship between a clinician-rated forensic mental health needs assessment (Health of the Nation Outcomes Scales-Secu…	ISI Document Delivery No.: 003BV_x000D_ Times Cited: 1_x000D_ Cited Reference Count: 29_x000D_ Abou-Sinna, Rana Luebbers, Stefan_x000D_ 2_x000D_ 4_x000D_ 23_x000D_ Wiley-blackwell_x000D_ Hoboken_x000D_ 1447-0349	Web of Science, Potentially Eligible: Ineligible: Not Elderly Abuse	<Go to ISI>://WOS:000308584100008		Monash Univ, Ctr Forens Behav Sci, Melbourne, Vic 3004, Australia. Victorian Inst Forens Mental Hlth, Melbourne, Vic, Australia._x000D_ Luebbers, S (reprint author), Paul Mullen Ctr, 505 Hoddle St, Clifton Hills, Vic 3068, Australia._x000D_ stefan.luebbers@monash.edu								English
	Journal Article	F. Abujarad; D. Ulrich; C. Edwards; E. Choo; M. V. Pantalon; K. Jubanyik; J. Dziura; G. D'Onofrio; T. M. Gill	2021	Development and usability evaluation of VOICES: A digital health tool to identify elder mistreatment	JOURNAL OF THE AMERICAN GERIATRICS SOCIETY	69		6	1469-1478					JUN			Development and usability evaluation of VOICES: A digital health tool to identify elder mistreatment		0002-8614_x000D_ 1532-5415 J9 - J AM GERIATR SOC	10.1111/jgs.17068						Yale University_x000D_ Oregon Health & Science University			44228			WOS:000620061000001			abuse screening tools_x000D_ digital health_x000D_ elder mistreatment_x000D_ usability evaluation_x000D_ SELF-REPORT MEASURE_x000D_ OLDER-ADULTS_x000D_ SHORT-FORM_x000D_ ABUSE_x000D_ VALIDATION_x000D_ INTERVENTION_x000D_ SCALE_x000D_ IDENTIFICATION_x000D_ PREVALENCE_x000D_ VALIDITY	Background/Objectives A major barrier for society in overcoming elder mistreatment is an inability to accurately identify victims. There are several barriers to self-reporting elder mistreatment, including fear of nursing home placement or losing autonomy or a caregiver. Existing strategies to identify elder mistreatment neglect to empower those who experience it with tools for self-reporting. In…	Times Cited in Web of Science Core Collection: 6 Total Times Cited: 6 Cited Reference Count: 44	Medline, Potentially Eligible: Ineligible: Not Residential Care			Yale Sch Med, Dept Emergency Med, New Haven, CT USA_x000D_ Oregon Hlth & Sci Univ, Dept Emergency Med, Portland, OR 97201 USA								English
	Journal Article	V. M. Adams; D. Bagshaw; S. Wendt; L. Zannettino	2014	Financial abuse of older people by a family member: a difficult terrain for service providers in Australia	Journal of Elder Abuse & Neglect	26		3	270-90						Research Support, Non-U.S. Gov't		Financial abuse of older people by a family member: a difficult terrain for service providers in Australia	J Elder Abuse Negl	1540-4129	https://dx.doi.org/10.1080/08946566.2013.824844												24779540			Adult_x000D_ Aged_x000D_ Aged, 80 and over_x000D_ Australia_x000D_ *Caregivers/ec [Economics]_x000D_ Caregivers/px [Psychology]_x000D_ *Elder Abuse/ec [Economics]_x000D_ Elder Abuse/px [Psychology]_x000D_ Family Relations_x000D_ Female_x000D_ *Financing, Personal_x000D_ Home Care Services/ec [Economics]_x000D_ Humans_x000D_ *Intergenerational Relations_x000D_ Male_x000D_ Middle Aged_x000D_ Nursin…	Financial abuse by a family member is the most common form of abuse experienced by older Australians, and early intervention is required. National online surveys of 228 chief executive officers and 214 aged care service providers found that, while they were well placed to recognize financial abuse, it was often difficult to intervene successfully. Problems providers encountered included difficult…	Adams, Valerie Margaret_x000D_ Bagshaw, Dale_x000D_ Wendt, Sarah_x000D_ Zannettino, Lana	Medline, Potentially Eligible: Full Text: Excluded: Not Residential Care	http://ovidsp.ovid.com/ovidweb.cgi?T=JS&CSC=Y&NEWS=N&PAGE=fulltext&D=medl&AN=24779540_x000D_ http://primoa.library.unsw.edu.au/openurl/61UNSW_INST/UNSW_SERVICES_PAGE?sid=OVID:medline&id=pmid:24779540&id=doi:10.1080%2F08946566.2013.824844&issn=0894-6566&isbn=&volume=26&issue=3&spage=270&pages=270-90&date=2014&title=Journal+of+Elder+Abuse+%26+Neglect&atitle=Financial+abuse+of+older+people+by+a+fami…		Adams, Valerie Margaret. a Hawke Research Institute , University of South Australia , Underdale , South Australia.						MEDLINE	Ovid Technologies	English
	Journal Article	P. S. Adapa; R. Addepalli	2018	Treatment issues in an elderly female with repeat inpatient psychiatric admissions	American Journal of Geriatric Psychiatry	26 (3 Supplement 1)			S108					March	Conference Abstract		Treatment issues in an elderly female with repeat inpatient psychiatric admissions		1545-7214																African American_x000D_ aged_x000D_ aggression_x000D_ blood glucose monitoring_x000D_ comorbidity_x000D_ court_x000D_ diabetes mellitus_x000D_ drug combination_x000D_ drug therapy_x000D_ education_x000D_ female_x000D_ follow up_x000D_ geriatric patient_x000D_ group therapy_x000D_ hospital patient_x000D_ hospital readmission_x000D_ housing_x000D_ human_x000D_ hygiene_x000D_ hypertension_x000D_ int…	Introduction: Ms. S., is a seventy year old African American widowed female, living alone, with a previous psychiatric history of schizoaffective disorder and a past medical history of uncontrolled diabetes mellitus. She has had over thirty inpatient lifetime psychiatric admissions and a longstanding history of noncompliance. She has been followed by an Assertive Community Treatment (ACT) team fo…	2018 Annual Meeting of the American Association of Geriatric Psychiatry, AAGP 2018. United States	Embase, Potentially Eligible: Ineligible: Not Residential Care	http://ovidsp.ovid.com/ovidweb.cgi?T=JS&CSC=Y&NEWS=N&PAGE=fulltext&D=emexa&AN=621656458_x000D_ http://primoa.library.unsw.edu.au/openurl/61UNSW_INST/UNSW_SERVICES_PAGE?sid=OVID:embase&id=pmid:&id=doi:&issn=1545-7214&isbn=&volume=26&issue=3+Supplement+1&spage=S108&pages=S108&date=2018&title=American+Journal+of+Geriatric+Psychiatry&atitle=Treatment+issues+in+an+elderly+female+with+repeat+inpatient+…		(Adapa, Addepalli) Psychiatry, Lincoln Medical Center, New York, NY, United States_x000D_ P.S. Adapa, Psychiatry, Lincoln Medical Center, New York, NY, United States							Ovid TechnologUI - 621656458	English
	Journal Article	L. Aerts; M. Cations; F. Harrison; T. Jessop; A. Shell; L. Chenoweth; H. Brodaty	2019	Why deprescribing antipsychotics in older people with dementia in long-term care is not always successful: Insights from the HALT study	International journal of geriatric psychiatry	34		11	1572-1581	Aerts, Liesbeth. Dementia Centre for Research Collaboration, School of Psychiatry, UNSW Sydney, Sydney, NSW, Australia._x000D_ Cations, Monica. Dementia Centre for Research Collaboration, School of Psychiatry, UNSW Sydney, Sydney, NSW, Australia._x000D_ Harrison, Fleur. Dementia Centre for Research Collaboration, School of Psychiatry, UNSW Sydney, Sydney, NSW, Australia._x000D_ Harrison, Fleur. C…							Why deprescribing antipsychotics in older people with dementia in long-term care is not always successful: Insights from the HALT study		1099-1166_x000D_ 0885-6230	https://dx.doi.org/10.1002/gps.5167															Aged_x000D_ Aged, 80 and over_x000D_ Aggression_x000D_ *Antipsychotic Agents/tu [Therapeutic Use]_x000D_ Attitude of Health Personnel_x000D_ Dementia/co [Complications]_x000D_ *Dementia/px [Psychology]_x000D_ Female_x000D_ Humans_x000D_ *Long-Term Care/mt [Methods]_x000D_ Longitudinal Studies_x000D_ Male_x000D_ Middle Aged_x000D_ Problem Solving_x000D_ *Psychotic Disorders/dt [Drug Therapy]_x000D…	INTRODUCTION: Antipsychotic medications are commonly used to manage behavioural and psychological symptoms of dementia despite their side effects and harms. While the Halting Antipsychotic Use in Long-Term care (HALT) deprescribing trial was successful at reducing antipsychotic use, 19% of participants had their antipsychotics represcribed or never reached a dose of zero. The aim of this study wa…		Medline, Potentially Eligible: Ineligible: Not Elderly Abuse	http://ovidsp.ovid.com/ovidweb.cgi?T=JS&PAGE=reference&D=mesx&NEWS=N&AN=31276255
	Journal Article	M. Ahmad Nizaruddin; M. S. Omar; A. Mhd-Ali; M. Makmor-Bakry	2017	A qualitative study exploring issues related to medication management in residential aged care facilities	Patient Preference and Adherence	11			1869-1877						Article		A qualitative study exploring issues related to medication management in residential aged care facilities			10.2147/PPA.S144513																	Export Date: 31 May 2018	Scopus, Potentially Eligible, Ineligible: Not Elderly Abuse	https://www.scopus.com/inward/record.uri?eid=2-s2.0-85034820329&doi=10.2147%2fPPA.S144513&partnerID=40&md5=3ca21b370bfdf957de329a4685309004								Scopus
	Journal Article	M. Ahmed; N. Abdelrahman; L. Dahab; D. Ali; A. Mohamed; K. Osman; K. Abdelgadir; S. Dey; R. Mohamed; M. Salih	2021	Can steroid joint injection improve neuropsychiatric symptoms in patient with dementia? Case report	Journal of the American Geriatrics Society	69(SUPPL 1)			S37					April	Conference Abstract		Can steroid joint injection improve neuropsychiatric symptoms in patient with dementia? Case report		1532-5415	http://dx.doi.org/10.1111/jgs.17115												634826220			abnormal behavior_x000D_ aged_x000D_ aggression_x000D_ case report_x000D_ clinical article_x000D_ clinical evaluation_x000D_ conference abstract_x000D_ depression_x000D_ drug therapy_x000D_ female_x000D_ generalized anxiety disorder_x000D_ human_x000D_ Huntington chorea_x000D_ laboratory test_x000D_ medical history_x000D_ nursing home_x000D_ osteoarthritis_x000D_ pain assessment_x000D_ Patient He…	Background: Pain is common in older adults and is strongly linked to agitation and depression. 40-80% of nursing home residents with dementia experience pain occasionally. We are presenting a case where pain management decreased the neuropsychiatric symptoms. Case: An 80-year-old woman with dementia and Huntington's Disease was admitted for long-term-care at a nursing home facility. Her medical h…	Conference abstract_x000D_ American Geriatrics Society Annual Meeting, AGS 2021. Virtual	Embase, Potentially Eligible: Ineligible: Not Elderly Abuse	https://ezproxy.utas.edu.au/login?url=http://ovidsp.ovid.com/ovidweb.cgi?T=JS&CSC=Y&NEWS=N&PAGE=fulltext&D=emexa&AN=634826220_x000D_ http://rk9dr6cc2p.search.serialssolutions.com/?url_ver=Z39.88-2004&rft_val_fmt=info:ofi/fmt:kev:mtx:journal&rfr_id=info:sid/Ovid:emexa&rft.genre=article&rft_id=info:doi/10.1111%2Fjgs.17115&rft_id=info:pmid/&rft.issn=1532-5415&rft.volume=69&rft.issue=SUPPL+1&rft.spag…		(Ahmed, Abdelrahman, Dahab, Ali, Mohamed, Osman, Abdelgadir, Dey, Mohamed, Salih) Department of Family Medicine, Michigan State University, College of Human Medicine, East Lansing, MI, United States_x000D_ M. Ahmed, Department of Family Medicine, Michigan State University, College of Human Medicine, East Lansing, MI, United States						Embase	Ovid Technologies	English
	Thesis	H. Ahn	2012	The effect of pain on disruptive behaviors in nursing home residents with dementia		Ph.D.			213 p-213 p								The effect of pain on disruptive behaviors in nursing home residents with dementia	Effect of Pain on Disruptive Behaviors in Nursing Home Residents With Dementia	9781321118957																Dementia_x000D_ Disruptive Behavior -- In Old Age_x000D_ Nursing Home Patients -- In Old Age_x000D_ Pain -- In Old Age_x000D_ Aged_x000D_ Aged, 80 and Over_x000D_ Aggression_x000D_ Descriptive Research_x000D_ Descriptive Statistics_x000D_ Disruptive Behavior -- Epidemiology_x000D_ Florida_x000D_ Human_x000D_ Interviews_x000D_ Medical Records_x000D_ Minimum Data Set_x000D_ Nursing Homes_x000D_ Pai…	There are 1.5 million nursing home (NH) residents in the U.S. More than half of these residents have dementia. Forty to 80 percent of persons with dementia (PWDs) show disruptive behaviors. The health costs of demented Medicare beneficiaries aged 65 and older are three times higher than other Medicare beneficiaries in the same aged group, and about 30% cost of caring PWDs are directly attributed …	Accession Number: 109859910. Language: English. Entry Date: 20130906. Revision Date: 20150923. Publication Type: Doctoral Dissertation; research. Special Interest: Gerontologic Care; Pain and Pain Management. Instrumentation: Charlson Comorbidity Index (CCI)._x000D_ UMI Order AAI3571025	Cinhal, Potentially Eligible: Ineligible: Not Elderly Abuse	https://login.wwwproxy1.library.unsw.edu.au/login?url=http://search.ebscohost.com/login.aspx?direct=true&db=cin20&AN=109859910&site=ehost-live&scope=site								cin20	EBSCOhost
	Journal Article	H. Ahn; C. Garvan; D. Lyon	2015	Pain and Aggression in Nursing Home Residents With Dementia: Minimum Data Set 3.0 Analysis	Nursing Research	64		4	256-63					Jul-Aug	Research Support, Non-U.S. Gov't		Pain and Aggression in Nursing Home Residents With Dementia: Minimum Data Set 3.0 Analysis	Nurs Res	1538-9847	https://dx.doi.org/10.1097/NNR.0000000000000099												26126060			Aged_x000D_ Aged, 80 and over_x000D_ *Aggression/px [Psychology]_x000D_ Communication Disorders/co [Complications]_x000D_ *Communication Disorders/px [Psychology]_x000D_ Datasets as Topic_x000D_ Dementia/co [Complications]_x000D_ *Dementia/px [Psychology]_x000D_ Female_x000D_ Humans_x000D_ Male_x000D_ *Nursing Homes_x000D_ Pain/co [Complications]_x000D_ Pain/dt [Drug Therapy]_x000D_ *Pain/px [Psy…	BACKGROUND: Few studies have examined the potential relationship between pain and aggressive behavioral symptoms in nursing home (NH) residents with dementia as a function of resident communicative status (ability to self-report pain)._x000D_ OBJECTIVES: The objective of this study was to examine the relationship between pain and aggression for residents who self-reported pain and for those whose…	Ahn, Hyochol_x000D_ Garvan, Cynthia_x000D_ Lyon, Debra_x000D_ 00006199-201507000-00004	Medline, Potentially Eligible: Ineligible: Not Elderly Abuse	http://ovidsp.ovid.com/ovidweb.cgi?T=JS&CSC=Y&NEWS=N&PAGE=fulltext&D=medl&AN=26126060_x000D_ http://primoa.library.unsw.edu.au/openurl/61UNSW_INST/UNSW_SERVICES_PAGE?sid=OVID:medline&id=pmid:26126060&id=doi:10.1097%2FNNR.0000000000000099&issn=0029-6562&isbn=&volume=64&issue=4&spage=256&pages=256-63&date=2015&title=Nursing+Research&atitle=Pain+and+Aggression+in+Nursing+Home+Residents+With+Dementia…		Ahn, Hyochol. Hyochol Ahn, PhD, ARNP, ANP-BC, is Assistant Professor, Department of Family, Community and Health System Science, College of Nursing, University of Florida, Gainesville. Cynthia Garvan, PhD, is Research Associate, Professor, and Biostatistician, College of Nursing, University of Florida, Gainesville. Debra Lyon, PhD, RN, FAAN, is Executive Associate, Dean/Endowed Chair, and Profess…						MEDLINE	Ovid Technologies	English
	Journal Article	B. J. Alexander; P. Plank; M. B. Carlson; P. Hanson; K. Picken; K. Schwebke	2005	Methods of pain assessment in residents of long-term care facilities: a pilot study	Journal of the American Medical Directors Association	6		2	137-143								Methods of pain assessment in residents of long-term care facilities: a pilot study		1525-8610													106190133. Language: English. Entry Date: 20071109. Revision Date: 20150711. Publication Type: Journal Article			Clinical Assessment Tools -- Evaluation_x000D_ Long Term Care_x000D_ Nursing Home Patients_x000D_ Pain Measurement -- Evaluation -- In Old Age_x000D_ Aged_x000D_ Aged, 80 and Over_x000D_ Chronic Pain_x000D_ Dementia_x000D_ Descriptive Statistics_x000D_ Documentation_x000D_ Female_x000D_ Male_x000D_ Midwestern United States_x000D_ Minnesota_x000D_ Nonexperimental Studies_x000D_ Pilot Studies_x000D…	OBJECTIVES: Structured programs for routine pain assessment and treatment are necessary to optimize care for residents of long-term care facilities (LTCFs). A pilot study was designed to develop, implement, and evaluate a system for pain assessment and monitoring in a LTCF. Additional goals were to determine whether a verbal and/or non-verbal tool adequately assess pain in residents of LTCFs and …	forms; pictorial; research; tables/charts. Journal Subset: Biomedical; Peer Reviewed; USA. Instrumentation: Colored Visual Analog Scale; Short Portable Mental Status Questionnaire (SPMSQ) (Pfeiffer). NLM UID: 100893243._x000D_ PMID: 15871890.	Cinhal, Potentially Eligible: Ineligible: Not Elderly Abuse	https://login.wwwproxy1.library.unsw.edu.au/login?url=http://search.ebscohost.com/login.aspx?direct=true&db=cin20&AN=106190133&site=ehost-live&scope=site		Augsburg College, Minneapolis, MN 55454, USA. alexander@augsburg.edu						cin20	EBSCOhost
	Journal Article	M. Alkhayyat; M. Abou Saleh; M. K. Grewal; M. Abureesh; E. Mansoor; C. R. Simons-Linares; A. Abelson; P. Chahal	2021	Pancreatic manifestations in rheumatoid arthritis: A national population-based study	Rheumatology (United Kingdom)	60		5	2366-2374						Article		Pancreatic manifestations in rheumatoid arthritis: A national population-based study			10.1093/rheumatology/keaa616																	Cited By :4_x000D_ Export Date: 7 November 2021	Scopus, Potentially Eligible: Ineligible: Not Elderly Abuse	https://www.scopus.com/inward/record.uri?eid=2-s2.0-85107083933&doi=10.1093%2frheumatology%2fkeaa616&partnerID=40&md5=21a0879ed9514d9f0930e12b92756775								Scopus
	Journal Article	K. R. Allen; S. E. Hazelett; D. Jarjoura; K. Wright; S. M. Fosnight; D. J. Kropp; K. Hua; E. W. Pfister	2011	The After Discharge Care Management of Low Income Frail Elderly (AD-LIFE) Randomized Trial: Theoretical Framework and Study Design	Population Health Management	14		3	137-142								The After Discharge Care Management of Low Income Frail Elderly (AD-LIFE) Randomized Trial: Theoretical Framework and Study Design		1942-7891	10.1089/pop.2010.0016												104647607. Language: English. Entry Date: 20110811. Revision Date: 20150819. Publication Type: Journal Article			Frail Elderly_x000D_ Randomized Controlled Trials -- Evaluation_x000D_ Conceptual Framework_x000D_ Study Design_x000D_ Disease Management -- Methods_x000D_ Chronic Disease -- Therapy_x000D_ Transitional Programs_x000D_ After Care -- Methods_x000D_ Multidisciplinary Care Team_x000D_ Models, Theoretical_x000D_ Health Care Delivery, Integrated -- Methods_x000D_ Aged_x000D_ Aged, 80 and Over_x000D_ T…	Interdisciplinary care management is advocated for optimal care of patients with many types of chronic illnesses; however, few models exist that have been tested using randomized trials. The purpose of this report is to describe the theoretical basis for the After Discharge Management of Low Income Frail Elderly (AD-LIFE) trial, which is an ongoing 2-group randomized trial (total n = 530) to test…	tables/charts. Journal Subset: Health Services Administration; Peer Reviewed; USA. Special Interest: Case Management; Evidence-Based Practice; Gerontologic Care. NLM UID: 101481266.	Cinhal, Potentially Eligible: Ineligible: Not Elderly Abuse	https://login.wwwproxy1.library.unsw.edu.au/login?url=http://search.ebscohost.com/login.aspx?direct=true&db=cin20&AN=104647607&site=ehost-live&scope=site		, Akron, Ohio._x000D_ , Columbus, Ohio._x000D_ , Akron, Ohio.; , Department of Pharmacy, Akron, Ohio._x000D_ , Rootstown, Ohio._x000D_ , Department of Internal Medicine, Akron, Ohio.						cin20	EBSCOhost
	Journal Article	C. Almeida; M. Neto; F. Carvalho; F. C. Lago	2019	The Aspects Related to Violence Against Elderly: Nurse's Perception from the Family Health Strategy	Revista De Pesquisa-Cuidado E Fundamental Online	11		2	404-410					Jan-Mar	Article		The Aspects Related to Violence Against Elderly: Nurse's Perception from the Family Health Strategy	Rev. Pesqui.-Cuid. Fundam. Online	2175-5361	10.9789/2175-531.2019.v11i2.404-410												WOS:000456296300021			Violence_x000D_ Elder Abuse_x000D_ Nursing_x000D_ Family Health Strategy_x000D_ Nursing	Objective: The study's purpose has been to further understand aspects related to violence against the elderly through the perception of the nurse from the Family Health Strategy. Methods: It is a descriptive research with a qualitative approach that was carried out with ten nurses from the Family Health Strategy, in Teresina city, Brazil, over the period from September to October 2014. Recorded i…	ISI Document Delivery No.: HI2SS_x000D_ Times Cited: 0_x000D_ Cited Reference Count: 23_x000D_ Cited References: _x000D_ Araujo LF, 2012, PSICOL SOC, V24, P104_x000D_ Araújo Ludgleydson Fernandes de, 2013, Psicol. Soc., V25, P203, DOI 10.1590/S0102-71822013000100022_x000D_ de Oliveira JCA, 2010, REV ESC ENFERM USP, V44, P774, DOI 10.1590/S0080-62342010000300032_x000D_ Bardin L., 2011, EDICOES, V7…	Web of Science, Potentially Eligible, Ineligible: Study Design	<Go to ISI>://WOS:000456296300021		[Pinheiro Landim Almeida, Camila Aparecida; Lago, Fliana Campelo] Ctr Univ UNINOVAFAPI, Profess Mastering Program Family Hlth, Teresina, Piaui, Brazil. [Coelho e Silva Neto, Mario] Fdn Municipal Saude, Teresina, Piaui, Brazil. [Ferreira Duarte Carvalho, Francisca Maria] Infantile Educ, Teresina, Piaui, Brazil._x000D_ Almeida, CAPL (reprint author), Rua Vitorino Orthiges Fernandes 6123, Teresina, …								English
	Journal Article	R. Almvik; K. Rasmussen; P. Woods	2006	Challenging behaviour in the elderly-monitoring violent incidents	International Journal of Geriatric Psychiatry	21		4	368-74					Apr	Research Support, Non-U.S. Gov't		Challenging behaviour in the elderly-monitoring violent incidents	Int J Geriatr Psychiatry	0885-6230	https://dx.doi.org/10.1002/gps.1474												16534771			Aged_x000D_ Aged, 80 and over_x000D_ *Aggression_x000D_ Female_x000D_ Humans_x000D_ Male_x000D_ *Mental Disorders/ep [Epidemiology]_x000D_ Norway/ep [Epidemiology]_x000D_ Nursing Homes/sn [Statistics & Numerical Data]_x000D_ Psychiatric Department, Hospital_x000D_ *Violence/sn [Statistics & Numerical Data]	OBJECTIVE: To explore the frequency and nature of violent incidents in psychogeriatric wards and nursing homes in terms of type and severity of incidents, what provoked the incidents, and what kind of measure was needed to stop the aggression._x000D_ MATERIAL AND METHODS: Aggressive behaviour of the study group was monitored using the Staff Observation Aggression Scale-Revised (SOAS-R( in two Nor…	Almvik, Roger_x000D_ Rasmussen, Kirsten_x000D_ Woods, Phil	Medline, Potentially Eligible: Ineligible: Direction of Abuse	http://ovidsp.ovid.com/ovidweb.cgi?T=JS&CSC=Y&NEWS=N&PAGE=fulltext&D=med5&AN=16534771_x000D_ http://primoa.library.unsw.edu.au/openurl/61UNSW_INST/UNSW_SERVICES_PAGE?sid=OVID:medline&id=pmid:16534771&id=doi:10.1002%2Fgps.1474&issn=0885-6230&isbn=&volume=21&issue=4&spage=368&pages=368-74&date=2006&title=International+Journal+of+Geriatric+Psychiatry&atitle=Challenging+behaviour+in+the+elderly-monit…		Almvik, Roger. St Olav's University Hospital Trondheim, Forensic Department and Research Centre Broset, Trondheim, Norway. roger.almvik@ntnu.no						MEDLINE	Ovid Technologies	English
	Journal Article	R. Almvik; P. Woods; K. Rasmussen	2007	Assessing risk for imminent violence in the elderly: the Broset Violence Checklist	Int J Geriatr Psychiatry	22		9	862-7				2007/01/20	Sep			Assessing risk for imminent violence in the elderly: the Broset Violence Checklist	International journal of geriatric psychiatry	0885-6230 (Print)_x000D_ 0885-6230	10.1002/gps.1753												17236252			Aged_x000D_ Aged, 80 and over_x000D_ Aggression_x000D_ Area Under Curve_x000D_ Case-Control Studies_x000D_ Confusion_x000D_ Dementia/psychology_x000D_ Female_x000D_ Geriatric Assessment/*methods_x000D_ Humans_x000D_ Male_x000D_ Middle Aged_x000D_ Psychiatric Status Rating Scales_x000D_ Psychomotor Agitation_x000D_ Risk Assessment/methods_x000D_ Sensitivity and Specificity_x000D_ Verbal Behavior_x…	OBJECTIVE: The Broset Violence Checklist (BVC) assesses confusion, irritability, boisterousness, verbal threats, physical threats and attacks on objects as either present or absent. It is hypothesised that an individual displaying two or more of these behaviours is more likely to be violent in the next twenty-four hour period. This study aims to test the validity of the instrument in geriatric se…	Almvik, Roger_x000D_ Woods, Phil_x000D_ Rasmussen, Kirsten_x000D_ Journal Article_x000D_ Multicenter Study_x000D_ Research Support, Non-U.S. Gov't_x000D_ Validation Studies_x000D_ England_x000D_ Int J Geriatr Psychiatry. 2007 Sep;22(9):862-7.	Pubmed, Potentially Eligible, Ineligible: Not Elderly Abuse			St Olav's University Hospital, Forensic department Broset, Centre for Research and Education in Forensic Psychiatry, Trondheim, Norway. roger.almvik@ntnu.no							NLM	eng
	Journal Article	S. Alon; B. Lang; T. Band-Winterstein	2022	Do training programs promote identification and treatment in cases of elder abuse in Long Term Care (LTC) facilities?	Educational Gerontology	48		8	355-367								Do training programs promote identification and treatment in cases of elder abuse in Long Term Care (LTC) facilities?		0360-1277_x000D_ 1521-0472	10.1080/03601277.2022.2041535												2022-84303-002			training programs_x000D_ health promotion_x000D_ elder abuse_x000D_ long term care_x000D_ treatment facilities_x000D_ Facilities_x000D_ Intention_x000D_ Self-Efficacy_x000D_ Training_x000D_ Health Personnel	To examine the impact of training on detection and reporting cases of elder abuse and neglect perpetrated by staff in LTC facilities and to compare staff with previous training to those with no training. A quantitative study in which questionnaires were collected from 250 multi- professional participants at a training seminar. Trainees with previous training on elder abuse reported higher perceiv…	Faculty of Gerontology, University of Tel Aviv, Tel Aviv, Israel. Release Date: 20230907. Publication Type: Journal (0100), Peer Reviewed Journal (0110). Format Covered: Electronic. Document Type: Journal Article. Language: English. Major Descriptor: Elder Abuse; Facilities; Intention; Long Term Care; Self-Efficacy; Training; Health Personnel. Classification: Professional Education & Training (34…	PsycINFO, Potentially Eligible: Full Text: Excluded: No prevalence data	http://ezproxy.uws.edu.au/login?url=https://search.ebscohost.com/login.aspx?direct=true&db=psyh&AN=2022-84303-002&site=ehost-live&scope=site		Lang, Barbara, 39 Yirmiyahu St, Jerusalem, Israel						APA PsycInfo	EBSCOhost
	Journal Article	K. Alraddadi	2021	Impacts of mistreatment on the psychological and physical health of older adults living in sheltered homes	GERIATRIC NURSING	43								JAN-FEB			Impacts of mistreatment on the psychological and physical health of older adults living in sheltered homes		0197-4572_x000D_ 1528-3984 J9 - GERIATR NURS	10.1016/j.gerinurse.2021.11.020						King Abdulaziz University			44531			WOS:000731339900002			Older adult mistreatment_x000D_ Sheltered homes_x000D_ Older abuse_x000D_ Psychological health_x000D_ Physical health_x000D_ REPORTED ELDER ABUSE_x000D_ MORTALITY RISK_x000D_ UNITED-STATES_x000D_ VERBAL ABUSE_x000D_ PREVALENCE_x000D_ POPULATION_x000D_ NEGLECT_x000D_ WOMEN_x000D_ CARE_x000D_ ASSOCIATION	Objectives: To assess the impact of the mistreatment on psychological and physical health among older adults living in sheltered homes. Methods: This cross-sectional study included 446 older adults living in 43 sheltered homes. The psychological effects questions screened for suicidal ideation, depression, anxiety, and sleep problems. The physical health effects questions assessed perceived physi…	Times Cited in Web of Science Core Collection: 0 Total Times Cited: 0 Cited Reference Count: 65	Medline, Potentially Eligible, Ineligible: Not Residential Care			King Abdulaziz Univ, Coll Arts & Humanities, Dept Sociol & Social Work, POB 80202, Jeddah 21589, Saudi Arabia								English
	Journal Article	M. Andela; D. Truchot; V. Huguenotte	2018	Work Environment and Elderly Abuse in Nursing Homes: The Mediating Role of Burnout	J Interpers Violence				886260518803606				2018/10/20	Oct 19			Work Environment and Elderly Abuse in Nursing Homes: The Mediating Role of Burnout	Journal of interpersonal violence	0886-2605	10.1177/0886260518803606												30338707			burnout_x000D_ elderly abuse_x000D_ job stressors_x000D_ nursing homes_x000D_ organizational resources	The present study focuses on elderly abuse committed by nurses and nurses' aides in nursing homes. Elderly abuse includes neglect and abusive behaviors deleterious to the health and welfare of the elderly. The study aimed at a better understanding of neglect and abusive behaviors by considering caregiver burnout and the work context of these professionals. To achieve this goal, direct effects of …	1552-6518_x000D_ Andela, Marie_x000D_ Truchot, Didier_x000D_ Huguenotte, Virginie_x000D_ Journal Article_x000D_ United States_x000D_ J Interpers Violence. 2018 Oct 19:886260518803606. doi: 10.1177/0886260518803606.	Pubmed, Potentially Eligible, Ineligible: Direction of Abuse			1 Universite de Bordeaux, France._x000D_ 2 Universite de Franche-Comte, Besancon, France._x000D_ 3 ReQua, Besancon, France.							NLM	eng
	Journal Article	M. Andela; D. Truchot; V. Huguenotte	2018	Job demands, emotional dissonance and elderly abuse: The moderating role of organizational resources	J Elder Abuse Negl	30		5	368-384				2018/08/31	Nov-Dec			Job demands, emotional dissonance and elderly abuse: The moderating role of organizational resources	Journal of elder abuse & neglect	0894-6566	10.1080/08946566.2018.1514343												30160622			*Buffer effect_x000D_ *elderly abuse_x000D_ *emotional dissonance_x000D_ *job demands_x000D_ *organizational resources	The present study focuses on elderly abuse committed by caregivers in nursing homes. It aimed at a better understanding of neglect and abusive behaviors by considering the working context and the emotional dissonance of these professionals. To achieve this goal, direct effects of emotional dissonance, job demands (workload and emotional demands) and organizational resources (high-quality relation…	1540-4129_x000D_ Andela, Marie_x000D_ Truchot, Didier_x000D_ Huguenotte, Virginie_x000D_ Journal Article_x000D_ England_x000D_ J Elder Abuse Negl. 2018 Nov-Dec;30(5):368-384. doi: 10.1080/08946566.2018.1514343. Epub 2018 Aug 30.	Pubmed, Potentially Eligible, Ineligible: Direction of Abuse			a Laboratoire de Psychologie , Universite de Bordeaux College Sciences de l'Homme , Bordeaux , France._x000D_ b Laboratoire de psychologie , Universite de Franche-Comte UFR Sciences du Langage de l'Homme et de la Societe , Besancon , France._x000D_ c Reseau Qualite dedie a la sante , Besancon , France.							NLM	eng
	Journal Article	M. Andela; D. Truchot; V. Huguenotte	2021	Work environment and elderly abuse in nursing homes: The mediating role of burnout	Journal of Interpersonal Violence	36		11-12	5709-5729								Work environment and elderly abuse in nursing homes: The mediating role of burnout		0886-2605_x000D_ 1552-6518	10.1177/0886260518803606												2021-57414-035			elderly abuse_x000D_ nursing homes_x000D_ burnout_x000D_ job stressors_x000D_ organizational resources_x000D_ Aged_x000D_ Burnout, Professional_x000D_ Cross-Sectional Studies_x000D_ Elder Abuse_x000D_ Humans_x000D_ Job Satisfaction_x000D_ Surveys and Questionnaires_x000D_ Workplace_x000D_ Caregivers_x000D_ Occupational Stress_x000D_ Working Conditions_x000D_ Nurses_x000D_ Job Demands	The present study focuses on elderly abuse committed by nurses and nurses’ aides in nursing homes. Elderly abuse includes neglect and abusive behaviors deleterious to the health and welfare of the elderly. The study aimed at a better understanding of neglect and abusive behaviors by considering caregiver burnout and the work context of these professionals. To achieve this goal, direct effects of …	Universite de Bordeaux, Bordeaux, France, marie.andela@u-bordeaux.fr. Release Date: 20210805. Publication Type: Journal (0100), Peer Reviewed Journal (0110). Format Covered: Electronic. Document Type: Journal Article. Language: English. Major Descriptor: Caregivers; Elder Abuse; Nursing Homes; Occupational Stress; Working Conditions. Minor Descriptor: Nurses; Job Demands. Classification: Professi…	PsycINFO, Potentially Eligible: Full Text: Excluded: No prevalence data	http://ezproxy.uws.edu.au/login?url=https://search.ebscohost.com/login.aspx?direct=true&db=psyh&AN=2021-57414-035&site=ehost-live&scope=site		Andela, Marie, College Sciences de l’Homme, Universite de Bordeaux, 2 ter, Place de la Victoire, Bordeaux, France, 33076						APA PsycInfo	EBSCOhost
	Journal Article	N. R. Anderson	2008	Safe in the city	Home Healthc Nurse	26		9	534-40; quiz 541-2				2008/10/14	Oct			Safe in the city	Home healthcare nurse	0884-741x	10.1097/01.NHH.0000338512.00571.1b												18849719			Automobile Driving_x000D_ *Cities_x000D_ Community Health Nursing/*organization & administration_x000D_ Education, Nursing, Continuing/organization & administration_x000D_ Home Care Services/*organization & administration_x000D_ Humans_x000D_ Inservice Training/organization & administration_x000D_ Nursing Staff/education/organization & administration_x000D_ *Occupational Health_x000D_ Safety Mana…	Workplace danger and violence are complex problems that affect nurses more often than is recognized. The home healthcare work environment is challenging enough without the additional risks associated with working out in the open or within a client's home. Every clinician working in home health today understands the demands of visits or extended care in the home and often reluctantly accepts the i…	1539-0713_x000D_ Anderson, Norma R_x000D_ Journal Article_x000D_ Review_x000D_ United States_x000D_ Home Healthc Nurse. 2008 Oct;26(9):534-40; quiz 541-2. doi: 10.1097/01.NHH.0000338512.00571.1b.	Pubmed, Potentially Eligible, Ineligible: Not Elderly Abuse			Norm University of San Francisco, School of Nursing, Department of Community Health, San Francisco, CA 94117, USA. NormaRAnderson@ msn.com							NLM	eng
	Journal Article	J. Andrews	2017	Abuse of older people: The responsibilities of community nurses	British Journal of Community Nursing	22		5	224-225						Note		Abuse of older people: The responsibilities of community nurses			10.12968/bjcn.2017.22.5.224																	Export Date: 31 May 2018	Scopus, Potentially Eligible, Ineligible: Not Residential Care	https://www.scopus.com/inward/record.uri?eid=2-s2.0-85019544290&doi=10.12968%2fbjcn.2017.22.5.224&partnerID=40&md5=9959975584a07a65fc8e389e8692518d								Scopus
	Journal Article	M. J. Angevaare; K. J. Joling; M. Smalbrugge; C. M. P. M. Hertogh; J. W. R. Twisk; H. P. J. van Hout	2022	The Effects of the 2020 COVID-19 Lockdown on Mood, Behavior, and Social and Cognitive Functioning in Older Long-Term Care Residents	Journal of the American Medical Directors Association	23		9	1608.e9-1608.e18	Angevaare, Milou J. Department of Medicine for Older People, Amsterdam Public Health Research Institute, Amsterdam UMC, Vrije Universiteit Amsterdam, Amsterdam, the Netherlands; Department of General Practice, Amsterdam Public Health Research Institute, Amsterdam UMC, Vrije Universiteit Amsterdam, Amsterdam, the Netherlands. Electronic address: m.angevaare@amsterdamumc.nl._x000D_ Joling, Karlijn …							The Effects of the 2020 COVID-19 Lockdown on Mood, Behavior, and Social and Cognitive Functioning in Older Long-Term Care Residents		1538-9375_x000D_ 1525-8610	https://dx.doi.org/10.1016/j.jamda.2022.07.003															Aged_x000D_ *COVID-19_x000D_ Cognition_x000D_ Cohort Studies_x000D_ Communicable Disease Control_x000D_ Humans_x000D_ *Long-Term Care_x000D_ Longitudinal Studies	OBJECTIVES: We aimed to explore the effects of the Dutch COVID-19 lockdown (March 20-May 25, 2020) on mood, behavior, and social and cognitive functioning of older residents of long-term care facilities (LTCFs) prospectively., DESIGN: Mixed methods: historically controlled longitudinal cohort study and focus groups., SETTING AND PARTICIPANTS: Residents of Dutch LTCFs., METHODS: Residents who were…		Medline, Potentially Eligible: Ineligible: Not Elderly Abuse	http://ovidsp.ovid.com/ovidweb.cgi?T=JS&PAGE=reference&D=med22&NEWS=N&AN=35964663					20220713//			Ovid MEDLINE(R) <2022>
	Journal Article	Anonymous	2007	Deplorable nursing called the worst case of neglect""	Nursing Law's Regan Report	47		9	2					Feb	Case Reports		Deplorable nursing called the worst case of neglect""	Nurs Law Regan Rep	1528-848X													17390919			Aged, 80 and over_x000D_ Elder Abuse_x000D_ *Geriatric Nursing/lj [Legislation & Jurisprudence]_x000D_ Homes for the Aged/lj [Legislation & Jurisprudence]_x000D_ Humans_x000D_ Male_x000D_ *Malpractice/lj [Legislation & Jurisprudence]_x000D_ Nursing Homes/lj [Legislation & Jurisprudence]_x000D_ Tennessee			Medline, Potentially Eligible: Ineligible: Study Design	http://ovidsp.ovid.com/ovidweb.cgi?T=JS&CSC=Y&NEWS=N&PAGE=fulltext&D=med5&AN=17390919_x000D_ http://primoa.library.unsw.edu.au/openurl/61UNSW_INST/UNSW_SERVICES_PAGE?sid=OVID:medline&id=pmid:17390919&id=doi:&issn=1528-848X&isbn=&volume=47&issue=9&spage=2&pages=2&date=2007&title=Nursing+Law%27s+Regan+Report&atitle=Deplorable+nursing+called+%22the+worst+case+of+neglect%22.&aulast=&pid=%3Cauthor%3Ea…								MEDLINE	Ovid Technologies	English
	Journal Article	Anonymous	2013	Singapore Health and Biomedical Congress, SHBC 2013	Annals of the Academy of Medicine Singapore. Conference: Singapore Health and Biomedical Congress, SHBC	42		pp S1							Conference Review		Singapore Health and Biomedical Congress, SHBC 2013		0304-4602													75001076			health_x000D_ Singapore_x000D_ human_x000D_ patient_x000D_ hospital_x000D_ aged_x000D_ diabetes mellitus_x000D_ primary medical care_x000D_ health care_x000D_ prevalence_x000D_ schizophrenia_x000D_ hospital patient_x000D_ hospital readmission_x000D_ hearing impairment_x000D_ multiple myeloma_x000D_ health care personnel_x000D_ drug therapy_x000D_ medical audit_x000D_ Asian_x000D_ gene_x000D_ skin…	The proceedings contain 327 papers. The special focus in this conference is on Health and Biomedicine. The topics include: Reducing the rate of postoperative endophthalmitis over 11 years-results of a new intervention using intracameral antibiotics; corpus callosum morphology in first episode and chronic schizophrenia; differences in late cardiovascular mortality following acute myocardial infarc…	Using Smart Source Parsing_x000D_ (). Max Atria @Singapore Expo, Singapore. Conference Start: 20130927. Conference End: 20130928. Sponsor: Lee Foundation Conference Publication: (S327 pages). ( 2013	Embase, Potentially Eligible: Ineligible: Not Elderly Abuse	http://ovidsp.ovid.com/ovidweb.cgi?T=JS&CSC=Y&NEWS=N&PAGE=fulltext&D=emed15&AN=75001076_x000D_ http://primoa.library.unsw.edu.au/openurl/61UNSW_INST/UNSW_SERVICES_PAGE?sid=OVID:embase&id=pmid:&id=doi:&issn=0304-4602&isbn=&volume=42&issue=&spage=S1&pages=S1&date=2013&title=Annals+of+the+Academy+of+Medicine+Singapore&atitle=Singapore+Health+and+Biomedical+Congress%2C+SHBC+2013&aulast=&pid=%3Cauthor…								Embase	Ovid Technologies	English
	Journal Article	L. Appel; E. Appel; E. Kisonas; J. Rosenberg; J. Appel; C. Smith	2021	Vrct: Randomized controlled trial evaluating the impact of virtual reality-therapy on BPSD and QOL of acute care in-patients with dementia	Journal of Prevention of Alzheimer's Disease	8		SUPPL 1	S158			14th Conference Clinical Trials Alzheimer's Disease. Virtual.					Vrct: Randomized controlled trial evaluating the impact of virtual reality-therapy on BPSD and QOL of acute care in-patients with dementia		2426-0266	https://dx.doi.org/10.14283/jpad.2021.58												636560930			aged_x000D_ aggression_x000D_ agitation_x000D_ anxiety_x000D_ apathy_x000D_ Canada_x000D_ caregiver_x000D_ clinical trial_x000D_ *cognitive defect_x000D_ community care_x000D_ conference abstract_x000D_ controlled study_x000D_ conversation_x000D_ coronavirus disease 2019_x000D_ delusion_x000D_ demography_x000D_ electronic medical record_x000D_ eligibility_x000D_ *emergency care_x000D_ euphoria_x0…	Background: Virtual reality (VR) technologies have increasingly been considered as valuable tools in dementia-related assessments (cognitive and physical) and treatments (to manage Behavioural and Psychological Symptoms of Dementia (BPSDs) and improve quality of life (QoL). Prior studies in community-care settings have shown that it is feasible for frail older adults with varying degrees of cogni…		Embase, Potentially Eligible: Ineligible: Not Elderly Abuse	http://ovidsp.ovid.com/ovidweb.cgi?T=JS&PAGE=reference&D=emed22&NEWS=N&AN=636560930		L. Appel, York University, Toronto, Canada						Embase		English
	Journal Article	S. Armijo-Olivo; C. R. Stiles; N. A. Hagen; P. D. Biondo; G. G. Cummings	2012	Assessment of study quality for systematic reviews: a comparison of the Cochrane Collaboration Risk of Bias Tool and the Effective Public Health Practice Project Quality Assessment Tool: methodological research	J Eval Clin Pract	18		1	12-8				2010/08/12	Feb			Assessment of study quality for systematic reviews: a comparison of the Cochrane Collaboration Risk of Bias Tool and the Effective Public Health Practice Project Quality Assessment Tool: methodological research		1356-1294	10.1111/j.1365-2753.2010.01516.x												20698919			*Bias_x000D_ Humans_x000D_ *Psychometrics_x000D_ Randomized Controlled Trials as Topic/*standards_x000D_ Reproducibility of Results_x000D_ *Review Literature as Topic	BACKGROUND: The Cochrane Collaboration is strongly encouraging the use of a newly developed tool, the Cochrane Collaboration Risk of Bias Tool (CCRBT), for all review groups. However, the psychometric properties of this tool to date have yet to be described. Thus, the objective of this study was to add information about psychometric properties of the CCRBT including inter-rater reliability and co…	1365-2753_x000D_ Armijo-Olivo, Susan_x000D_ Stiles, Carla R_x000D_ Hagen, Neil A_x000D_ Biondo, Patricia D_x000D_ Cummings, Greta G_x000D_ 129697/Canadian Institutes of Health Research/Canada_x000D_ PET69772/Canadian Institutes of Health Research/Canada_x000D_ Evaluation Study_x000D_ Journal Article_x000D_ Research Support, Non-U.S. Gov't_x000D_ England_x000D_ J Eval Clin Pract. 2012 Feb;18(1):12…	Potentially Eligible: Additional Articles			Research Center, Faculty of Rehabilitation Medicine, University of Alberta, Edmonton, Alberta, Canada.							NLM	eng
	Journal Article	S. F. Arnautu; D. A. Arnautu; D. C. Jianu; M. E. C. Tomescu; M. D. Blajovan; C. D. Banciu; D. C. Malita	2024	Elderly Individuals Residing in Nursing Homes in Western Romania Who Have Been Diagnosed with Hearing Loss are at a Higher Risk of Experiencing Cognitive Impairment	JOURNAL OF MULTIDISCIPLINARY HEALTHCARE	17			881-888								Elderly Individuals Residing in Nursing Homes in Western Romania Who Have Been Diagnosed with Hearing Loss are at a Higher Risk of Experiencing Cognitive Impairment		1178-2390 J9 - J MULTIDISCIP HEALTH	10.2147/JMDH.S439282						Victor Babes University of Medicine & Pharmacy, Timisoara						WOS:001179334700001			elderly_x000D_ impaired hearing_x000D_ cognitive impairment_x000D_ MMSE-2_x000D_ nursing home_x000D_ OLDER-ADULTS_x000D_ GERIATRIC DEPRESSION_x000D_ DEMENTIA PREVENTION_x000D_ INCIDENT DEMENTIA_x000D_ AGE_x000D_ INTERVENTION_x000D_ VALIDATION_x000D_ THRESHOLD_x000D_ DECLINE_x000D_ SCALE	Purpose: The objective of this research was to determine if there is any correlation between the severity of neurocognitive disorder and hearing impairment in the elderly. Patients and Methods: This is a population-based observational study that included subjects aged >= 65 years. They were evaluated for the existence of cardiovascular risk factors, diabetes, stroke, alcohol abuse, and smoking. H…	Times Cited in Web of Science Core Collection: 0 Total Times Cited: 0 Cited Reference Count: 45	Scopus, Potentially Eligible: Ineligible: Not Elderly Abuse			Victor Babes Univ Med & Pharm, Ctr Cognit Res Neuropsychiat Pathol NeuroPsy Cog, Dept Neurosci, Timisoara, Romania_x000D_ Victor Babes Univ Med & Pharm, Dept Internal Med, 2nd Eftimie Murgu Sq, Timisoara 340001, Romania_x000D_ Victor Babes Univ Med & Pharm, Dept Neurol, Timisoara, Romania_x000D_ Victor Babes Univ Med & Pharm, Fac Med, Dept Orthoped Traumatol Urol Radiol & Med Imagist, Timisoara, …								English
	Journal Article	R. Audisio	2013	Surgical oncology (several tumor types) in the elderly	European Journal of Cancer	49			S64					September	Conference Abstract		Surgical oncology (several tumor types) in the elderly		0959-8049	http://dx.doi.org/10.1016/S0959-8049%2813%2970059-5												71217046			neoplasm_x000D_ aged_x000D_ human_x000D_ oncology_x000D_ patient_x000D_ surgery_x000D_ nurse_x000D_ hospital_x000D_ cancer patient_x000D_ aging_x000D_ delirium_x000D_ oncologist_x000D_ geriatric assessment_x000D_ liver cancer_x000D_ nursing_x000D_ follow up_x000D_ scoring system_x000D_ homeostasis_x000D_ adverse outcome_x000D_ solid_x000D_ cost effectiveness analysis_x000D_ lung_x000D_ breast_x00…	Historically, surgery was the only treatment for cancer however, over the last 50 years a better understanding of the disease has led to a multidisciplinary approach, where every single component of the team interacts in order to optimize treatment outcomes, compliance, quality of life and cost effectiveness. Despite these important improvements, surgery remains the most widely practiced treatmen…	European Cancer Congress 2013, ECC 2013. Amsterdam Netherlands. Conference Start: 20130927. Conference End: 20131001. Conference Publication: (var.pagings)	Embase, Potentially Eligible: Ineligible: Not Elderly Abuse	http://ovidsp.ovid.com/ovidweb.cgi?T=JS&CSC=Y&NEWS=N&PAGE=fulltext&D=emed15&AN=71217046_x000D_ http://primoa.library.unsw.edu.au/openurl/61UNSW_INST/UNSW_SERVICES_PAGE?sid=OVID:embase&id=pmid:&id=doi:10.1016%2FS0959-8049%252813%252970059-5&issn=0959-8049&isbn=&volume=49&issue=&spage=S64&pages=S64&date=2013&title=European+Journal+of+Cancer&atitle=Surgical+oncology+%28several+tumor+types%29+in+the+…		(Audisio) St. Helens Hospital, University of Liverpool, Prescot, United Kingdom_x000D_ R. Audisio, St. Helens Hospital, University of Liverpool, Prescot, United Kingdom						Embase	Ovid Technologies	English
	Journal Article	L. Ayalon; P. Arean; H. Bornfeld; R. Beard	2009	Long term care staff beliefs about evidence based practices for the management of dementia and agitation	International Journal of Geriatric Psychiatry	24		2	118-24					Feb			Long term care staff beliefs about evidence based practices for the management of dementia and agitation	Int J Geriatr Psychiatry	1099-1166	https://dx.doi.org/10.1002/gps.2077												18563863			Aged_x000D_ *Alzheimer Disease/th [Therapy]_x000D_ Analysis of Variance_x000D_ *Attitude of Health Personnel_x000D_ Cross-Sectional Studies_x000D_ Educational Status_x000D_ *Evidence-Based Practice_x000D_ *Health Knowledge, Attitudes, Practice_x000D_ Humans_x000D_ Long-Term Care_x000D_ Nursing Staff/px [Psychology]_x000D_ *Psychomotor Agitation/th [Therapy]_x000D_ Surveys and Questionnaires	CONTEXT: Despite a growing literature on effective interventions for Alzheimer's disease (AD) and agitation, the management of these conditions in long term care (LTC) often is inadequate. The goals of the present study were: (a) to evaluate existing beliefs about evidence based practices (EBP) for the management of Alzheimer's disease and agitation among LTC staff; and (b) to evaluate the contri…	Ayalon, Liat_x000D_ Arean, Patricia_x000D_ Bornfeld, Heather_x000D_ Beard, Renee	Medline, Potentially Eligible: Ineligible: Not Elderly Abuse	http://ovidsp.ovid.com/ovidweb.cgi?T=JS&CSC=Y&NEWS=N&PAGE=fulltext&D=med6&AN=18563863_x000D_ http://primoa.library.unsw.edu.au/openurl/61UNSW_INST/UNSW_SERVICES_PAGE?sid=OVID:medline&id=pmid:18563863&id=doi:10.1002%2Fgps.2077&issn=0885-6230&isbn=&volume=24&issue=2&spage=118&pages=118-24&date=2009&title=International+Journal+of+Geriatric+Psychiatry&atitle=Long+term+care+staff+beliefs+about+evidenc…		Ayalon, Liat. Bar Ilan University, School of Social Work, Ramat Gan, Israel. ayalonl@mail.biu.ac.il						MEDLINE	Ovid Technologies	English
	Journal Article	L. Ayalon; D. Fialova; P. A. Arean; G. Onder	2010	Challenges associated with the recognition and treatment of depression in older recipients of home care services	International Psychogeriatrics	22		4	514-522					June	Review		Challenges associated with the recognition and treatment of depression in older recipients of home care services		1041-6102_x000D_ 1741-203X	http://dx.doi.org/10.1017/S1041610209991797												358826376			Formal services_x000D_ Long-term care_x000D_ Mental illness_x000D_ aged_x000D_ caregiver burden_x000D_ cognitive defect_x000D_ depression/di [Diagnosis]_x000D_ depression/dm [Disease Management]_x000D_ depression/dt [Drug Therapy]_x000D_ depression/th [Therapy]_x000D_ Diagnostic and Statistical Manual of Mental Disorders_x000D_ disease course_x000D_ drug efficacy_x000D_ drug use_x000D_ elderly ca…	Background: Home care for older adults is a common phenomenon worldwide because it allows older adults to remain in their home environment. Research has shown that depression is frequently found in older recipients of home care services. Nonetheless, it is often poorly recognized and treated. Untreated or poorly treated depression in older home care recipients has been associated with a variety o…		Embase, Potentially Eligible: Ineligible: Intervention	http://ovidsp.ovid.com/ovidweb.cgi?T=JS&CSC=Y&NEWS=N&PAGE=fulltext&D=emed12&AN=358826376_x000D_ http://primoa.library.unsw.edu.au/openurl/61UNSW_INST/UNSW_SERVICES_PAGE?sid=OVID:embase&id=pmid:20149271&id=doi:10.1017%2FS1041610209991797&issn=1041-6102&isbn=&volume=22&issue=4&spage=514&pages=514-522&date=2010&title=International+Psychogeriatrics&atitle=Challenges+associated+with+the+recognition+an…		(Ayalon) Louis and Gabi Weisfeld School of Social Work, Bar Ilan University, Ramat Gan 52900, Israel (Fialova) Department of Geriatrics and Gerontology, Faculty of Pharmacy, Charles University in Prague, Czech Republic (Arean) Langley Porter Psychiatric Hospital, University of California, San Francisco, United States (Onder) Department of Gerontology, Geriatrics and Psychiatry, Catholic Universit…						Embase	Ovid Technologies	English
	Journal Article	L. Ayalon; S. Lev; O. Green; U. Nevo	2016	A systematic review and meta-analysis of interventions designed to prevent or stop elder maltreatment	Age and Ageing	45		2	216-227					Mar	Review		A systematic review and meta-analysis of interventions designed to prevent or stop elder maltreatment	Age Ageing	0002-0729	10.1093/ageing/afv193												WOS:000372972200011			abuse_x000D_ neglect_x000D_ older people_x000D_ interventions_x000D_ prevention_x000D_ evidence base_x000D_ systematic review_x000D_ randomized controlled-trial_x000D_ nursing-home residents_x000D_ belt restraint use_x000D_ physical restraints_x000D_ dementia care_x000D_ multicomponent intervention_x000D_ single-blind_x000D_ morning care_x000D_ abuse_x000D_ staff_x000D_ Geriatrics & Gerontology	Objectives: to perform a systematic review and meta-analysis of interventions designed to prevent or stop elder abuse. Methods: Studies that were posted between January 2000 and December 2014, written in English, specifically designed to prevent or stop elder maltreatment were included. Results: overall, 24 studies (and four records reporting on the same participants) were kept for the systematic…	ISI Document Delivery No.: DH7KJ_x000D_ Times Cited: 0_x000D_ Cited Reference Count: 34_x000D_ Ayalon, Liat Lev, Sagit Green, Ohad Nevo, Uziel_x000D_ 0_x000D_ 5_x000D_ 10_x000D_ Oxford univ press_x000D_ Oxford_x000D_ 1468-2834	Web of Science, Potentially Eligible: Full Text: Excluded: Study Design (SR)	<Go to ISI>://WOS:000372972200011		[Ayalon, Liat; Lev, Sagit; Green, Ohad; Nevo, Uziel] Bar Ilan Univ, Louis & Gabi Weisfeld Sch Social Work, Ramat Gan, Israel._x000D_ Ayalon, L (reprint author), Bar Ilan Univ, Louis & Gabi Weisfeld Sch Social Work, Ramat Gan, Israel._x000D_ liat.ayalon@biu.ac.il								English
	Journal Article	T. Ayangbayi; A. Okunade; M. Karakus; T. Nianogo	2017	Characteristics of Hospital Emergency Room Visits for Mental and Substance Use Disorders	Psychiatr Serv	68		4	408-410				2016/12/16	Apr 1			Characteristics of Hospital Emergency Room Visits for Mental and Substance Use Disorders	Psychiatric services (Washington, D.C.)	1075-2730	10.1176/appi.ps.201600125												27974000			Adolescent_x000D_ Adult_x000D_ Cross-Sectional Studies_x000D_ Emergency Service, Hospital/*statistics & numerical data_x000D_ Female_x000D_ Health Care Surveys/statistics & numerical data_x000D_ Homeless Persons/*statistics & numerical data_x000D_ Humans_x000D_ Male_x000D_ Mental Disorders/*therapy_x000D_ Middle Aged_x000D_ Nursing Homes/*statistics & numerical data_x000D_ Patient Protection and …	OBJECTIVE: This study compared characteristics of visits to emergency rooms (ERs) for mental and substance use disorders and for physical health conditions to establish a baseline against which to measure changes after full implementation of the Affordable Care Act (ACA) and parity legislation. METHODS: The retrospective, cross-sectional analysis fit a logistic regression model to pooled data com…	1557-9700_x000D_ Ayangbayi, Toluwalope_x000D_ Okunade, Albert_x000D_ Karakus, Mustafa_x000D_ Nianogo, Thierry_x000D_ Journal Article_x000D_ United States_x000D_ Psychiatr Serv. 2017 Apr 1;68(4):408-410. doi: 10.1176/appi.ps.201600125. Epub 2016 Dec 15.	Pubmed, Potentially Eligible, Ineligible: Not Elderly Abuse			Dr. Ayangbayi and Dr. Okunade are with the Department of Economics and Center for Healthcare Economics, University of Memphis, Memphis, Tennessee. Dr. Karakus is with Westat, Rockville, Maryland. Dr. Nianogo is with the United Nations Development Programme, New York City. Send correspondence to Dr. Okunade (e-mail: aokunade@memphis.edu ).							NLM	eng
	Journal Article	P. Ayau; A. C. Bardossy; G. Sanchez; R. Ortiz; D. Moreno; P. Hartman; K. Rizvi; T. C. Prentiss; M. B. Perri; M. Mahan; V. Huang; K. Reyes; M. J. Zervos	2017	Risk Factors for 30-Day Mortality in Patients with Methicillin-Resistant Staphylococcus aureus Bloodstream Infections	International Journal of Infectious Diseases	61			3-6						Article		Risk Factors for 30-Day Mortality in Patients with Methicillin-Resistant Staphylococcus aureus Bloodstream Infections			10.1016/j.ijid.2017.05.010																	Export Date: 31 May 2018	Scopus, Potentially Eligible, Ineligible: Not Elderly Abuse	https://www.scopus.com/inward/record.uri?eid=2-s2.0-85020381760&doi=10.1016%2fj.ijid.2017.05.010&partnerID=40&md5=b6661f514a16006789a366409b401f0b								Scopus
	Journal Article	S. Azzazy; M. Riddle	2019	End of Life Care in Inpatient Psychiatry: A Case Study on End-Stage Alzheimer's Disease	American Journal of Geriatric Psychiatry	27 (3 Supplement)			S89-S90					March	Conference Abstract		End of Life Care in Inpatient Psychiatry: A Case Study on End-Stage Alzheimer's Disease		1064-7481_x000D_ 1545-7214	http://dx.doi.org/10.1016/j.jagp.2019.01.036												2001697316			aged_x000D_ aggression_x000D_ agitation_x000D_ Alzheimer disease_x000D_ behavior disorder_x000D_ case report_x000D_ clinical article_x000D_ comfort_x000D_ daily life activity_x000D_ death_x000D_ distress syndrome_x000D_ do-not-resuscitate/do-not-intubate order_x000D_ drug combination_x000D_ drug therapy_x000D_ dyspnea_x000D_ food intake_x000D_ gerontopsychiatry_x000D_ hospice care_x000D_ hospice …	Introduction: Dementia is the sixth leading cause of death in the United States with Alzheimer's disease being the leading cause of dementia. To avoid unnecessary suffering and even harmful resuscitation, patients with dementia, or their designated decision-makers, can choose to sign a do-not-resuscitate (DNR) or do-not-intubate (DNI) order when they are critically ill. These patients and their d…	2019 AAGP Annual Meeting. United States_x000D_ Abstracts from the 2019 AAGP Annual Meeting.	Embase, Potentially Eligible: Ineligible: Direction of Abuse	http://ovidsp.ovid.com/ovidweb.cgi?T=JS&CSC=Y&NEWS=N&PAGE=fulltext&D=emexb&AN=2001697316_x000D_ http://primoa.library.unsw.edu.au/openurl/61UNSW_INST/UNSW_SERVICES_PAGE?sid=OVID:embase&id=pmid:&id=doi:10.1016%2Fj.jagp.2019.01.036&issn=1064-7481&isbn=&volume=27&issue=3+Supplement&spage=S89&pages=S89-S90&date=2019&title=American+Journal+of+Geriatric+Psychiatry&atitle=END+OF+LIFE+CARE+IN+INPATIENT+P…		(Azzazy, Riddle) Vanderbilt University Medical Center, United States								English
	Journal Article	M. Baby; N. Swain; C. Gale	2016	Healthcare Managers' Perceptions of Patient Perpetrated Aggression and Prevention Strategies: A Cross Sectional Survey	Issues in Mental Health Nursing	37		7	507-516						Article		Healthcare Managers' Perceptions of Patient Perpetrated Aggression and Prevention Strategies: A Cross Sectional Survey	Issues Ment. Health Nurs.	0161-2840	10.3109/01612840.2016.1166300												WOS:000380900800009			nurses working_x000D_ violence_x000D_ staff_x000D_ workers_x000D_ experiences_x000D_ workplace_x000D_ behavior_x000D_ threats_x000D_ uk_x000D_ Nursing_x000D_ Psychiatry	Patient or client aggression towards staff is a risk in healthcare. Healthcare takes place in a variety of settings, including hospitals, community, and Aged Care facilities. A minimal amount is known regarding the existence of safety and training measures available throughout the broad range of hospital and community healthcare services. A web-based survey of the type and frequency of violence e…	ISI Document Delivery No.: DS6OG_x000D_ Times Cited: 0_x000D_ Cited Reference Count: 37_x000D_ Baby, Maria Swain, Nicola Gale, Christopher_x000D_ James Hume Bequest fund_x000D_ The authors thank James Hume Bequest fund for funding the study._x000D_ 0_x000D_ 12_x000D_ Taylor & francis inc_x000D_ Philadelphia_x000D_ 1096-4673_x000D_ Si	Web of Science, Potentially Eligible: Ineligible: Direction of Abuse	<Go to ISI>://WOS:000380900800009		[Baby, Maria; Swain, Nicola; Gale, Christopher] Univ Otago, Dunedin Sch Med, Dept Psychol Med, POB 56, Dunedin 9054, New Zealand._x000D_ Swain, N (reprint author), Univ Otago, Dunedin Sch Med, Dept Psychol Med, POB 56, Dunedin 9054, New Zealand._x000D_ nicola.swain@otago.ac.nz								English
	Journal Article	T. Backhouse; A. Killett; B. Penhale; D. Burns; R. Gray	2014	Behavioural and psychological symptoms of dementia and their management in care homes within the East of England: a postal survey	Aging & Mental Health	18		2	187-93					Mar	Research Support, Non-U.S. Gov't		Behavioural and psychological symptoms of dementia and their management in care homes within the East of England: a postal survey	Aging Ment Health	1364-6915	https://dx.doi.org/10.1080/13607863.2013.819834												23886404			Aged_x000D_ Aggression/px [Psychology]_x000D_ Antipsychotic Agents/tu [Therapeutic Use]_x000D_ Behavior Therapy/mt [Methods]_x000D_ Dementia/pp [Physiopathology]_x000D_ Dementia/px [Psychology]_x000D_ Dementia/th [Therapy]_x000D_ *Dementia_x000D_ England_x000D_ Homes for the Aged/sn [Statistics & Numerical Data]_x000D_ *Homes for the Aged_x000D_ Humans_x000D_ Nursing Homes/sn [Statistics & Numeri…	OBJECTIVES: To determine the prevalence of antipsychotic use in care homes. To explore which behaviours care home staff can find difficult to manage and which non-pharmacological interventions are currently used within care homes to help cope with behavioural and psychological symptoms of dementia._x000D_ METHOD: A postal survey sent to all care homes registered as specialising in the care of old…	Backhouse, Tamara_x000D_ Killett, Anne_x000D_ Penhale, Bridget_x000D_ Burns, Diane_x000D_ Gray, Richard	Medline, Potentially Eligible: Ineligible: Not Elderly Abuse	http://ovidsp.ovid.com/ovidweb.cgi?T=JS&CSC=Y&NEWS=N&PAGE=fulltext&D=medl&AN=23886404_x000D_ http://primoa.library.unsw.edu.au/openurl/61UNSW_INST/UNSW_SERVICES_PAGE?sid=OVID:medline&id=pmid:23886404&id=doi:10.1080%2F13607863.2013.819834&issn=1360-7863&isbn=&volume=18&issue=2&spage=187&pages=187-93&date=2014&title=Aging+%26+Mental+Health&atitle=Behavioural+and+psychological+symptoms+of+dementia+a…		Backhouse, Tamara. a School of Rehabilitation Sciences , University of East Anglia , Norwich , United Kingdom.						MEDLINE	Ovid Technologies	English
	Journal Article	M. Bader; I. Abbas; J. Peacock	2021	Quality improvement in remote prescribing	BJPsych Open	7		Supplement 1	S172-S174			Royal College of Psychiatrists International Congress, RCPsych 2021. Virtual.					Quality improvement in remote prescribing		2056-4724	https://dx.doi.org/10.1192/bjo.2021.474												643564707			adult_x000D_ aggression_x000D_ agitation_x000D_ anxiety_x000D_ behavior disorder_x000D_ clinical audit_x000D_ conference abstract_x000D_ controlled study_x000D_ conversation_x000D_ dispenser_x000D_ distress syndrome_x000D_ drug therapy_x000D_ electrocardiogram_x000D_ electrocardiography_x000D_ female_x000D_ follow up_x000D_ human_x000D_ insomnia_x000D_ learning disorder_x000D_ male_x000D_ mental …	Aims. To evaluate attitudes in prescribing and utilising 'As Required' (referred to as PRN/Pro Re Nata) sedating medications (Benzodiazepines, Z-Drugs, Anti-psychotics, and Promethazine) To evaulate current remote prescribing processes and improve safety and transparency Method. Plan: Review of remote prescribing policy. It was highlighted that current practice was not in line with NMC guidance o…		Embase, Potentially Eligible: Ineligible: Not Elderly Abuse	http://ovidsp.ovid.com/ovidweb.cgi?T=JS&PAGE=reference&D=emexb&NEWS=N&AN=643564707		M. Bader, Royal Gwent Hospital, United Kingdom						Embase Weekly Updates		English
	Journal Article	I. Baeza; C. U. Correll; E. Saito; D. Amanbekova; M. Ramani; S. Kapoor; R. Chekuri; M. De Hert; M. Carbon	2013	Frequency, Characteristics and Management of Adolescent Inpatient Aggression	Journal of Child and Adolescent Psychopharmacology	23		4	271-281					May	Article		Frequency, Characteristics and Management of Adolescent Inpatient Aggression	J. Child Adolesc. Psychopharmacol.	1044-5463	10.1089/cap.2012.0116												WOS:000319256600006			bipolar disorder_x000D_ psychiatric-inpatients_x000D_ mechanical restraint_x000D_ physical_x000D_ aggression_x000D_ prn medications_x000D_ risk-assessment_x000D_ seclusion_x000D_ child_x000D_ behavior_x000D_ youth_x000D_ Pediatrics_x000D_ Pharmacology & Pharmacy_x000D_ Psychiatry	Background: Inpatient aggression is a serious challenge in pediatric psychiatry. Methods: Achart review study in adolescent psychiatric inpatients consecutively admitted over 24 months was conducted, to describe aggressive events requiring an intervention (AERI) and to characterize their management. AERIs were identified based on specific institutional event forms and/or documentation of as-neede…	ISI Document Delivery No.: 148PD_x000D_ Times Cited: 6_x000D_ Cited Reference Count: 61_x000D_ Baeza, Immaculada Correll, Christoph U. Saito, Ema Amanbekova, Dinara Ramani, Meena Kapoor, Sandeep Chekuri, Raja De Hert, Marc Carbon, Maren_x000D_ Amanbekova, Dinara/0000-0003-1064-7329_x000D_ Fundacion Alicia Koplowitz; Zucker Hillside Hospital Advanced Center for Intervention and Services Research f…	Web of Science, Potentially Eligible: Ineligible: Not Elderly Abuse	<Go to ISI>://WOS:000319256600006		[Baeza, Immaculada] Hosp Clin & Univ, CIBERSAM IDIBAPS, Child & Adolescent Psychiat & Psychol Dept, Barcelona, Spain. [Correll, Christoph U.; Saito, Ema; Amanbekova, Dinara; Kapoor, Sandeep; Chekuri, Raja; Carbon, Maren] North Shore Long Isl Jewish Hlth Syst, Dept Psychiat Res, Zucker Hillside Hosp, Glen Oaks, NY USA. [Correll, Christoph U.; Ramani, Meena] Hofstra North Shore Long Isl Jewish Sch …								English
	Journal Article	K. S. Bailey	2017	The FMLA and psychological support: Courts care about “care” (and employers should, too)	Michigan Law Review	115		7	1213-1237						Note		The FMLA and psychological support: Courts care about “care” (and employers should, too)																				Export Date: 31 May 2018	Scopus, Potentially Eligible, Ineligible: Study Design	https://www.scopus.com/inward/record.uri?eid=2-s2.0-85020012921&partnerID=40&md5=b31e194d61cf3f93f9e7a94a280128bc								Scopus
	Journal Article	J. C. Baker; G. P. Hanley; R. M. Mathews	2006	Staff-administered functional analysis and treatment of aggression by an elder with dementia	Journal of Applied Behavior Analysis	39		4	469-74					Winter	Case Reports_x000D_ Research Support, Non-U.S. Gov't		Staff-administered functional analysis and treatment of aggression by an elder with dementia	J Appl Behav Anal	0021-8855													17236347			Activities of Daily Living/px [Psychology]_x000D_ Aged, 80 and over_x000D_ *Aggression/px [Psychology]_x000D_ Alzheimer Disease/di [Diagnosis]_x000D_ *Alzheimer Disease/nu [Nursing]_x000D_ *Alzheimer Disease/px [Psychology]_x000D_ *Behavior Therapy/mt [Methods]_x000D_ Female_x000D_ Homes for the Aged_x000D_ Humans_x000D_ Hygiene_x000D_ *Nurse-Patient Relations_x000D_ *Nurses' Aides_x000D_ Nursing…	In the current study, nursing home staff were taught to administer functional analyses to determine the variables maintaining aggression by an elder with dementia. The results indicated that aggression was evoked during bathroom routines and that escape maintained aggression. Staff then reduced aggression to near-zero levels with noncontingent escape. Implications for the assessment and treatment…	Baker, Jonathan C_x000D_ Hanley, Gregory P_x000D_ Mathews, R Mark	Medline, Potentially Eligible: Ineligible: Not Elderly Abuse	http://ovidsp.ovid.com/ovidweb.cgi?T=JS&CSC=Y&NEWS=N&PAGE=fulltext&D=med5&AN=17236347_x000D_ http://primoa.library.unsw.edu.au/openurl/61UNSW_INST/UNSW_SERVICES_PAGE?sid=OVID:medline&id=pmid:17236347&id=doi:&issn=0021-8855&isbn=&volume=39&issue=4&spage=469&pages=469-74&date=2006&title=Journal+of+Applied+Behavior+Analysis&atitle=Staff-administered+functional+analysis+and+treatment+of+aggression+by…		Baker, Jonathan C. University of Kansas, Lawrence 66045, USA.						MEDLINE	Ovid Technologies	English
	Journal Article	J. C. Baker; L. A. LeBlanc	2011	Acceptability of interventions for aggressive behavior in long-term care settings: comparing ratings and hierarchical selection	Behavior Therapy	42		1	30-41					Mar	Comparative Study		Acceptability of interventions for aggressive behavior in long-term care settings: comparing ratings and hierarchical selection	Behav	1878-1888	https://dx.doi.org/10.1016/j.beth.2010.04.005												21292049			*Aggression/de [Drug Effects]_x000D_ *Aggression/px [Psychology]_x000D_ *Attitude of Health Personnel_x000D_ Behavior Therapy/mt [Methods]_x000D_ *Health Services for the Aged/sn [Statistics & Numerical Data]_x000D_ Humans_x000D_ *Long-Term Care/mt [Methods]_x000D_ *Patient Acceptance of Health Care/sn [Statistics & Numerical Data]_x000D_ Phototherapy/mt [Methods]_x000D_ Risperidone/tu [Therapeut…	Fifty-six active treatment team members in long-term nursing care facilities completed an online survey assessing treatment acceptability of modern behavioral, pharmacological, and sensory interventions. A traditional treatment acceptability rating scale was compared to treatment selections in a paired-options format. Unlike earlier research, there were no significant differences in acceptability…	Baker, Jonathan C_x000D_ LeBlanc, Linda A_x000D_ S0005-7894(10)00085-7	Medline, Potentially Eligible: Ineligible: Not Elderly Abuse	http://ovidsp.ovid.com/ovidweb.cgi?T=JS&CSC=Y&NEWS=N&PAGE=fulltext&D=med7&AN=21292049_x000D_ http://primoa.library.unsw.edu.au/openurl/61UNSW_INST/UNSW_SERVICES_PAGE?sid=OVID:medline&id=pmid:21292049&id=doi:10.1016%2Fj.beth.2010.04.005&issn=0005-7894&isbn=&volume=42&issue=1&spage=30&pages=30-41&date=2011&title=Behavior+Therapy&atitle=Acceptability+of+interventions+for+aggressive+behavior+in+long-…		Baker, Jonathan C. Rehabilitation Institute, Southern Illinois University Carbondale, Carbondale, IL 62901, USA. jonathan.c.baker@siu.edu						MEDLINE	Ovid Technologies	English
	Journal Article	P. R. Baker; D. P. Francis; N. N. Hairi; S. Othman; W. Y. Choo	2016	Interventions for preventing abuse in the elderly	Cochrane Database of Systematic Reviews			8	CD010321					Aug 16	Research Support, Non-U.S. Gov't_x000D_ Review		Interventions for preventing abuse in the elderly	Cochrane Database Syst Rev	1469-493X	https://dx.doi.org/10.1002/14651858.CD010321.pub2												27528431			Aged_x000D_ Caregivers_x000D_ Elder Abuse/cl [Classification]_x000D_ Elder Abuse/di [Diagnosis]_x000D_ *Elder Abuse/pc [Prevention & Control]_x000D_ Humans_x000D_ Interrupted Time Series Analysis_x000D_ Nursing Homes_x000D_ Nursing Staff_x000D_ Primary Prevention_x000D_ Randomized Controlled Trials as Topic_x000D_ Secondary Prevention_x000D_ Tertiary Prevention	BACKGROUND: Maltreatment of older people (elder abuse) includes psychological, physical, sexual abuse, neglect and financial exploitation. Evidence suggests that 10% of older adults experience some form of abuse, and only a fraction of cases are actually reported or referred to social services agencies. Elder abuse is associated with significant morbidity and premature mortality. Numerous interve…	Baker, Philip R A_x000D_ Francis, Daniel P_x000D_ Hairi, Noran N_x000D_ Othman, Sajaratulnisah_x000D_ Choo, Wan Yuen	Medline, Potentially Eligible: Full Text: Excluded: Study Design	http://ovidsp.ovid.com/ovidweb.cgi?T=JS&CSC=Y&NEWS=N&PAGE=fulltext&D=medl&AN=27528431_x000D_ http://primoa.library.unsw.edu.au/openurl/61UNSW_INST/UNSW_SERVICES_PAGE?sid=OVID:medline&id=pmid:27528431&id=doi:10.1002%2F14651858.CD010321.pub2&issn=1361-6137&isbn=&volume=&issue=8&spage=CD010321&pages=CD010321&date=2016&title=Cochrane+Database+of+Systematic+Reviews&atitle=Interventions+for+preventing+…		Baker, Philip R A. School of Public Health and Social Work, Queensland University of Technology, Brisbane, Queensland, Australia, 4059.						MEDLINE	Ovid Technologies	English
	Journal Article	P. Baldwin	2017	Congress quiet on long-term care, but agencies continue to work	Consultant Pharmacist	32		12	772						Note		Congress quiet on long-term care, but agencies continue to work			10.4140/TCP.n.2017.772																	Export Date: 31 May 2018	Scopus, Potentially Eligible, Ineligible: Study Deign	https://www.scopus.com/inward/record.uri?eid=2-s2.0-85038439598&doi=10.4140%2fTCP.n.2017.772&partnerID=40&md5=883d48ae44ee157337a6487aeb7d48a8								Scopus
	Journal Article	S. A. Ballard; M. J. Yaffe; L. August; D. Cetin-Sahin; M. Wilchesky	2017	Adapting the Elder Abuse Suspicion Index(c) for Use in Long-Term Care: A Mixed-Methods Approach	J Appl Gerontol				733464817732443				2017/11/23	Sep 1			Adapting the Elder Abuse Suspicion Index(c) for Use in Long-Term Care: A Mixed-Methods Approach	Journal of applied gerontology : the official journal of the Southern Gerontological Society	0733-4648	10.1177/0733464817732443												29165023			elder abuse_x000D_ long-term care_x000D_ mistreatment_x000D_ nursing home_x000D_ screening	Currently available elder abuse screening and identification tools have limitations for use in long-term care (LTC). This mixed-methods study sought to explore the appropriateness of using the Elder Abuse Suspicion Index(c) (a suspicion tool originally created for use with older adults in the ambulatory setting with Mini-Mental State Examination scores >/= 24) with similarly cognitively functioni…	1552-4523_x000D_ Ballard, Stephanie A_x000D_ Yaffe, Mark J_x000D_ August, Linda_x000D_ Cetin-Sahin, Deniz_x000D_ Wilchesky, Machelle_x000D_ Journal Article_x000D_ United States_x000D_ J Appl Gerontol. 2017 Sep 1:733464817732443. doi: 10.1177/0733464817732443.	Pubmed, Potentially Eligible, Ineligible: Study Design			1 McGill University, Montreal, Quebec, Canada._x000D_ 2 Donald Berman Maimonides Geriatric Centre for Research in Aging, Montreal, Quebec, Canada._x000D_ 3 St. Mary's Hospital Center, Montreal, Quebec, Canada._x000D_ 4 Centre integre universitaire de sante et de services sociaux Centre-Ouest-de-l'ile-de-Montreal, Montreal, Quebec, Canada._x000D_ 5 Lady Davis Institute for Medical Research, Jewish…							NLM	eng
	Journal Article	A. Banerjee; P. Armstrong; T. Daly; H. Armstrong; S. Braedley	2015	Careworkers don't have a voice:" epistemological violence in residential care for older people"	Journal of Aging Studies	33			28-36					Apr	Research Support, Non-U.S. Gov't		Careworkers don't have a voice:" epistemological violence in residential care for older people"	J Aging Stud	1879-193X	https://dx.doi.org/10.1016/j.jaging.2015.02.005												25841727			Adaptation, Psychological_x000D_ Aged_x000D_ Aged, 80 and over_x000D_ Canada_x000D_ Caregivers/es [Ethics]_x000D_ *Caregivers/px [Psychology]_x000D_ Female_x000D_ Focus Groups_x000D_ Homes for the Aged/es [Ethics]_x000D_ *Homes for the Aged/og [Organization & Administration]_x000D_ Humans_x000D_ Knowledge_x000D_ Long-Term Care_x000D_ Nursing Homes/es [Ethics]_x000D_ *Nursing Homes/og [Organizatio…	Drawing on feminist epistemologies, this paper attends to the way the reductionist assumptions have shaped the organization of nursing home carework in manners that are insufficient to the needs of relational care. This paper is informed by a study involving nine focus groups and a survey of Canadian residential care workers (141 RNs, 139 LPNs and 415 frontline careworkers). Four major themes wer…
	Journal Article	Banerjee, Albert_x000D_ Armstrong, Pat_x000D_ Daly, Tamara_x000D_ Armstrong, Hugh_x000D_ Braedley, Susan_x000D_ S0890-4065(15)00019-5	Medline, Potentially Eligible: Ineligible: Not Elderly Abuse	http://ovidsp.ovid.com/ovidweb.cgi?T=JS&CSC=Y&NEWS=N&PAGE=fulltext&D=medl&AN=25841727_x000D_ http://primoa.library.unsw.edu.au/openurl/61UNSW_INST/UNSW_SERVICES_PAGE?sid=OVID:medline&id=pmid:25841727&id=doi:10.1016%2Fj.jaging.2015.02.005&issn=0890-4065&isbn=&volume=33&issue=&spage=28&pages=28-36&date=2015&title=Journal+of+Aging+Studies&atitle=%22Careworkers+don%27t+have+a+voice%3A%22+epistemologi…	Banerjee, Albert. Re-imagining Long-term Residential Care, York University, York Lanes, 359A, 4700, Keele St., Toronto, Ontario M3J 1P3, Canada. Electronic address: balbertb@yorku.ca._x000D_ Armstrong, Pat. Department of Sociology and Women's Studies, York University, 4700 Keele St., Toronto, Ontario M3J 1P3, Canada. Electronic address: patarmst@yorku.ca._x000D_ Daly, Tamara. School of Health Pol…				MEDLINE	Ovid Technologies	English
	Journal Article	M. A. Baral; B. K. Chhetri; P. Bhandari	2021	Abuse of older adults before moving to old age homes in Pokhara Lekhnath Metropolitan City, Nepal: A cross-sectional study	Plos One	16		5	15					May	Article		Abuse of older adults before moving to old age homes in Pokhara Lekhnath Metropolitan City, Nepal: A cross-sectional study	PLoS One	1932-6203	10.1371/journal.pone.0250639										e0250639		WOS:000665471900019			elder mistreatment_x000D_ united-states_x000D_ prevalence_x000D_ Science & Technology - Other Topics	Introduction The number of older individuals relocating from their homes to old age homes is increasing in Nepal. This study was conducted to assess the reasons why older people chose to move to old age homes, the status and forms of abuse they experienced, and the risk factors associated with their abuse before moving to old age homes. Materials and methods This study was a cross sectional study…	ISI Document Delivery No.: SX8UE_x000D_ Times Cited: 0_x000D_ Cited Reference Count: 48_x000D_ Cited References: _x000D_ Acharya S, 2019, FRONT PUBLIC HEALTH, V7, DOI 10.3389/fpubh.2019.00024_x000D_ Acierno R, 2010, AM J PUBLIC HEALTH, V100, P292, DOI 10.2105/AJPH.2009.163089_x000D_ Akbar S., 2014, INT J INDIAN PSYCHOL, V2_x000D_ Amiri M., 2018, INT J INDIAN, V6, P52_x000D_ Bhandari P., 2020, EUR…	Web of Science, Potentially Eligible, Ineligible: Not Residential Care	<Go to ISI>://WOS:000665471900019		[Baral, Mira Adhikari] Dept Adult Hlth Nursing, Pokhara Nursing Campus, Pokhara, Nepal. [Chhetri, Bhagwati Khatri] Gandaki Med Coll, Dept Nursing, Pokhara, Nepal. [Bhandari, Pramila] Pokhara Tech Hlth Multipurpose Inst, Dept Nursing, Pokhara, Nepal._x000D_ Baral, MA (corresponding author), Dept Adult Hlth Nursing, Pokhara Nursing Campus, Pokhara, Nepal._x000D_ memirabaral@gmail.com								English
	Journal Article	A. L. Barcus; S. D. Burdette; T. E. Herchline	2005	Intestinal invasion and disseminated disease associated with Penicillium chrysogenum	Annals of Clinical Microbiology and Antimicrobials	4		21							Journal article		Intestinal invasion and disseminated disease associated with Penicillium chrysogenum		1476-0711													20073153851			1397-89-3_x000D_ amphotericin B_x000D_ antifungal agents_x000D_ case reports_x000D_ clinical aspects_x000D_ disease course_x000D_ disseminated infections_x000D_ drug therapy_x000D_ hernia_x000D_ human diseases_x000D_ intestines_x000D_ mycoses_x000D_ man_x000D_ Penicillium chrysogenum	Background: Penicillium sp., other than P. marneffei, is an unusual cause of invasive disease. These organisms are often identified in immunosuppressed patients, either due to human immunodeficiency virus or from immunosuppressant medications post-transplantation. They are a rarely identified cause of infection in immunocompetent hosts. Case presentation: A 51-year-old African-American female pre…	Using Smart Source Parsing_x000D_ (21 December 2005). 12 ref	Global Health, Potentially Eligible: Ineligible: Not Elderly Abuse	http://ovidsp.ovid.com/ovidweb.cgi?T=JS&CSC=Y&NEWS=N&PAGE=fulltext&D=cagh&AN=20073153851_x000D_ http://primoa.library.unsw.edu.au/openurl/61UNSW_INST/UNSW_SERVICES_PAGE?sid=OVID:caghdb&id=pmid:&id=doi:&issn=1476-0711&isbn=&volume=4&issue=21&spage=&pages=%2821+December+2005%29&date=2005&title=Annals+of+Clinical+Microbiology+and+Antimicrobials&atitle=Intestinal+invasion+and+disseminated+disease+ass…		Department of Medicine, Wright State University School of Medicine, Dayton, Ohio, USA.						Global Health	Ovid Technologies	English
	Journal Article	R. V. Barnabas; H. van Rooyen; E. Tumwesigye; J. Brantley; J. M. Baeten; A. van Heerden; B. Turyamureeba; P. Joseph; M. Krows; K. K. Thomas; T. T. Schaafsma; J. P. Hughes; C. Celum	2016	Uptake of antiretroviral therapy and male circumcision after community-based HIV testing and strategies for linkage to care versus standard clinic referral: A multisite, open-label, randomised controlled trial in South Africa and Uganda	The Lancet HIV	3		5	e212-e220					01 May			Uptake of antiretroviral therapy and male circumcision after community-based HIV testing and strategies for linkage to care versus standard clinic referral: A multisite, open-label, randomised controlled trial in South Africa and Uganda		2352-3018	http://dx.doi.org/10.1016/S2352-3018%2816%2900020-5												608919492			adult_x000D_ article_x000D_ CD4 lymphocyte count_x000D_ circumcision_x000D_ community health nursing_x000D_ controlled study_x000D_ female_x000D_ highly active antiretroviral therapy_x000D_ HIV test_x000D_ human_x000D_ Human immunodeficiency virus infection_x000D_ major clinical study_x000D_ male_x000D_ multicenter study_x000D_ outcome assessment_x000D_ point of care testing_x000D_ priority journ…	Background: Male circumcision decreases HIV acquisition by 60%, and antiretroviral therapy (ART) almost eliminates HIV transmission from HIV-positive people who are virally suppressed; however, coverage of these interventions has lagged behind targets. We aimed to assess whether community-based HIV testing with counsellor support and point-of-care CD4 cell count testing would increase uptake of A…		Embase, Potentially Eligible: Ineligible: Not Elderly Abuse	http://www.journals.elsevier.com/the-lancet-hiv/_x000D_ http://ovidsp.ovid.com/ovidweb.cgi?T=JS&CSC=Y&NEWS=N&PAGE=fulltext&D=emed18a&AN=608919492_x000D_ http://primoa.library.unsw.edu.au/openurl/61UNSW_INST/UNSW_SERVICES_PAGE?sid=OVID:embase&id=pmid:&id=doi:10.1016%2FS2352-3018%252816%252900020-5&issn=2352-3018&isbn=&volume=3&issue=5&spage=e212&pages=e212-e220&date=2016&title=The+Lancet+HIV&atitl…		(Barnabas, Brantley, Baeten, Krows, Thomas, Schaafsma, Hughes, Celum) Department of Global Health, University of Washington, Seattle, WA, United States (Barnabas, Baeten, Celum) School of Medicine, University of Washington, Seattle, WA, United States (Barnabas, Baeten, Celum) Department of Epidemiology, University of Washington, Seattle, WA, United States (Hughes) Department of Biostatistics, Uni…						Embase	Ovid Technologies	English
	Journal Article	H. Barrios; J. P. Nunes; J. P. A. Teixeira; G. Rego	2023	Nursing Home Residents Hospitalization at the End of Life: Experience and Predictors in Portuguese Nursing Homes	International Journal of Environmental Research and Public Health	20		2	947	SPSS: IBM [United States]							Nursing Home Residents Hospitalization at the End of Life: Experience and Predictors in Portuguese Nursing Homes		1661-7827_x000D_ 1660-4601	https://dx.doi.org/10.3390/ijerph20020947				SPSS: IBM [United States]	IBM [United States]							2021151717			aged_x000D_ article_x000D_ bivariate analysis_x000D_ bleeding_x000D_ carcinoma_x000D_ cause of death_x000D_ cerebrovascular accident_x000D_ chronic kidney failure_x000D_ clinical assessment_x000D_ clinical data repository_x000D_ clinical evaluation_x000D_ consciousness_x000D_ coronavirus disease 2019_x000D_ death certificate_x000D_ dementia_x000D_ diabetes mellitus_x000D_ dyspnea_x000D_ education…	(1) Background: Nursing Home (NH) residents are a population with health and social vulnerabilities, for whom emergency department visits or hospitalization near the end of life can be considered a marker of healthcare aggressiveness. With the present study, we intend to identify and characterize acute care transitions in the last year of life in Portuguese NH residents, to characterize care inte…		Embase, Potentially Eligible: Ineligible: Direction of Abuse	http://www.mdpi.com/journal/ijerph_x000D_ http://ovidsp.ovid.com/ovidweb.cgi?T=JS&PAGE=reference&D=emed25&NEWS=N&AN=2021151717		H. Barrios, Hospital do Mar Cuidados Especializados Lisboa, Bobadela 2695-458, Portugal. E-mail: helena.barrios@hospitaldomar.com						Embase		English
	Journal Article	B. Barton	2024	Hip disarticulation in a pediatric patient with erythromelalgia	American Journal of the Medical Sciences	367		Supplement 1	S441			The American Journal of the Medical Sciences Annual Meeting. InterContinental Hotel, New Orleans United States.					Hip disarticulation in a pediatric patient with erythromelalgia		0002-9629_x000D_ 1538-2990	https://dx.doi.org/10.1016/S0002-9629%2824%2900757-2												2030151709			anger_x000D_ automutilation_x000D_ bacterial arthritis_x000D_ case report_x000D_ child_x000D_ chronic pain_x000D_ clinical article_x000D_ comminuted fracture_x000D_ complication_x000D_ conference abstract_x000D_ deep sedation_x000D_ *disarticulation_x000D_ emotional abuse_x000D_ *erythromelalgia_x000D_ female_x000D_ follow up_x000D_ human_x000D_ limb amputation_x000D_ mental disease_x000D_ mortal…	Case Report: Introduction: This ethics essay describes the case of a 10-year-old female with erythromelalgia who underwent total hip disarticulation as a result of refractory osteomyelitis. Her road with this pain amplification syndrome is complicated by severe neuropathy, selfinflicted wounds, fractures in varying states of infection, physical and psychological abuse, post-traumatic stress. Thro…		Embase, Potentially Eligible: Ineligible: Not Elderly Abuse	http://ovidsp.ovid.com/ovidweb.cgi?T=JS&PAGE=reference&D=emexb&NEWS=N&AN=2030151709								Embase Weekly Updates		English
	Journal Article	M. Ben Natan; L. Ariela	2010	Study of factors that affect abuse of older people in nursing homes	Nursing Management (Harrow)	17		8	20-4					Dec			Study of factors that affect abuse of older people in nursing homes	Nurs Manage (London)	1354-5760	https://dx.doi.org/10.7748/nm2010.12.17.8.20.c8143												21229867			Aged_x000D_ Attitude of Health Personnel_x000D_ Elder Abuse/pc [Prevention & Control]_x000D_ *Elder Abuse/sn [Statistics & Numerical Data]_x000D_ Health Facility Environment/og [Organization & Administration]_x000D_ Health Facility Size/sn [Statistics & Numerical Data]_x000D_ Health Personnel/og [Organization & Administration]_x000D_ Health Personnel/px [Psychology]_x000D_ *Health Personnel_x000D…	This article discusses the effects of long-term care facility traits on the maltreatment of older people. Participants in this quantitative, descriptive study were staff working at 24 of the 300 long-term facilities for older people in Israel. Slightly more than half of the sample reported abuse of older residents in the previous 12 months, manifesting in one or more types of maltreatment. High s…	Ben Natan, Merav_x000D_ Ariela, Lowenstein	Medline, Potentially Eligible: Full Text: Excluded: Direction of Abuse	http://ovidsp.ovid.com/ovidweb.cgi?T=JS&CSC=Y&NEWS=N&PAGE=fulltext&D=med6&AN=21229867_x000D_ http://primoa.library.unsw.edu.au/openurl/61UNSW_INST/UNSW_SERVICES_PAGE?sid=OVID:medline&id=pmid:21229867&id=doi:10.7748%2Fnm2010.12.17.8.20.c8143&issn=1354-5760&isbn=&volume=17&issue=8&spage=20&pages=20-4&date=2010&title=Nursing+Management+%28Harrow%29&atitle=Study+of+factors+that+affect+abuse+of+older+…		Ben Natan, Merav. Pat Matthews Academic School of Nursing, Hillel Yaffe Medical Center, Hadera, Israel.						MEDLINE	Ovid Technologies	English
	Journal Article	M. Ben Natan; N. Tabak	2013	Combating the maltreatment of older persons by staff in long-term care nursing homes: legal aspects	Medicine & Law	32		1	53-64					Mar			Combating the maltreatment of older persons by staff in long-term care nursing homes: legal aspects	Med Law	0723-1393													23781764			Aged_x000D_ Aged, 80 and over_x000D_ *Elder Abuse/lj [Legislation & Jurisprudence]_x000D_ *Elder Abuse/pc [Prevention & Control]_x000D_ Government Regulation_x000D_ Health Personnel/ed [Education]_x000D_ Humans_x000D_ Israel_x000D_ *Long-Term Care_x000D_ *Nursing Homes_x000D_ Vulnerable Populations/lj [Legislation & Jurisprudence]	A great deal of research has considered the dynamics of family violence and the way that family violence is processed and handled in the criminal justice system. Very little nursing research has considered the dynamics of older persons' maltreatment in long-term care. Older people living in a residential setting have the right to respectful care based on professional ethics. To fill this void, th…	Ben Natan, Merav_x000D_ Tabak, Nili	Medline, Potentially Eligible: Full Text: Excluded: Study Design	http://ovidsp.ovid.com/ovidweb.cgi?T=JS&CSC=Y&NEWS=N&PAGE=fulltext&D=medl&AN=23781764_x000D_ http://primoa.library.unsw.edu.au/openurl/61UNSW_INST/UNSW_SERVICES_PAGE?sid=OVID:medline&id=pmid:23781764&id=doi:&issn=0723-1393&isbn=&volume=32&issue=1&spage=53&pages=53-64&date=2013&title=Medicine+%26+Law&atitle=Combating+the+maltreatment+of+older+persons+by+staff+in+long-term+care+nursing+homes%3A+leg…		Ben Natan, Merav. Hillel Yaffe Nursing School of Nursing, Nursing Department, Tel Aviv University School of Health Professions.						MEDLINE	Ovid Technologies	English
	Journal Article	A. A. Bender; T. Chozom; S. A. Saiyed	2022	Concern About Past Trauma Among Nursing Home Admissions: Report From Screening 722 Admissions	Journal of the American Medical Directors Association	23		9	1499-1502	Bender, Alexis A. Division of Geriatrics and Gerontology, Department of Medicine, Emory University School of Medicine, Atlanta, GA, USA. Electronic address: alexis.bender@emory.edu._x000D_ Chozom, Tashi. Emory Healthcare, Atlanta, GA, USA._x000D_ Saiyed, Sahebi A. Division of Geriatrics and Gerontology, Department of Medicine, Emory University School of Medicine, Atlanta, GA, USA; Emory Healthcar…							Concern About Past Trauma Among Nursing Home Admissions: Report From Screening 722 Admissions		1538-9375_x000D_ 1525-8610	https://dx.doi.org/10.1016/j.jamda.2022.06.011															Aged_x000D_ *COVID-19_x000D_ Cross-Sectional Studies_x000D_ Female_x000D_ Humans_x000D_ Male_x000D_ Medicare_x000D_ *Nursing Homes_x000D_ Skilled Nursing Facilities_x000D_ United States/ep [Epidemiology]	OBJECTIVE: Major life changes can trigger a traumatic stress response in older adults causing trauma symptoms to resurface. In 2019, the Centers for Medicare and Medicaid Services released the requirement, without specific guidance, for trauma-informed care (TIC) as part of person-centered care in long-term care., DESIGN: Observational, cross-sectional., SETTING AND PARTICIPANTS: A total of 722 n…		Medline, Potentially Eligible: Ineligible: Not Elderly Abuse	http://ovidsp.ovid.com/ovidweb.cgi?T=JS&PAGE=reference&D=med22&NEWS=N&AN=36087958								Ovid MEDLINE(R) <2022>
	Journal Article	N. Benfield; N. Young-Lin; C. Kimona; L. M. Kalisya; R. M. Kisindja	2015	Fistula after attended delivery and the challenge of obstetric care capacity in the eastern Democratic Republic of Congo	International Journal of Gynecology & Obstetrics	130		2	157-160					Aug	Article; Proceedings Paper		Fistula after attended delivery and the challenge of obstetric care capacity in the eastern Democratic Republic of Congo	Int. J. Gynecol. Obstet.	0020-7292	10.1016/j.ijgo.2015.02.032												WOS:000358388700010			Healthcare capacity_x000D_ Maternal complications_x000D_ Obstetric fistula_x000D_ vesicuvaginal fistula_x000D_ sexual violence_x000D_ Obstetrics & Gynecology	Objective: To analyze the history of women with fistula in the eastern Democratic Republic of Congo (DRC) to understand the determinants of fistula development. Methods: In a retrospective observational study, data were analyzed from a survey of all women who underwent surgical fistula repair at HEAL Africa Hospital, Goma, between April 1, 2009, and March 1, 2012. Characteristics and obstetric hi…	ISI Document Delivery No.: CN4GN_x000D_ Times Cited: 0_x000D_ Cited Reference Count: 16_x000D_ Benfield, Nerys Young-Lin, Nichole Kimona, Christophe Kalisya, Luc M. Kisindja, Rogatien M._x000D_ 20th FIGO World Congress of Gynecology and Obstetrics_x000D_ Oct 05-12, 2012_x000D_ Rome, ITALY_x000D_ Figo_x000D_ 0_x000D_ 1_x000D_ 6_x000D_ Elsevier ireland ltd_x000D_ Clare_x000D_ 1879-3479	Web of Science, Potentially Eligible: Ineligible: Not Elderly Abuse	<Go to ISI>://WOS:000358388700010		[Benfield, Nerys] Albert Einstein Coll Med, Dept Obstet & Gynecol, Bronx, NY 10467 USA. [Benfield, Nerys] Albert Einstein Coll Med, Womens Hlth, Bronx, NY 10467 USA. [Young-Lin, Nichole] Univ Calif San Francisco, San Francisco, CA 94143 USA. [Kimona, Christophe; Kalisya, Luc M.] HEAL Africa Hosp, Dept Surg, Goma, DEM REP CONGO. [Kisindja, Rogatien M.] HEAL Africa Hosp, Dept Obstet & Gynecol, Goma…								English
	Book Section	A. J. Bengoa; C. B. McCoy; B. T. Foley; S. Puri; A. J. Mendez; P. Shapshak	2017	Zika virus and HIV/AIDS	Global Virology II - HIV and NeuroAIDS				731-750								Zika virus and HIV/AIDS			10.1007/978-1-4939-7290-6_30																	Export Date: 31 May 2018	Scopus, Potentially Eligible, Ineligible: Not Elderly Abuse	https://www.scopus.com/inward/record.uri?eid=2-s2.0-85042625713&doi=10.1007%2f978-1-4939-7290-6_30&partnerID=40&md5=e9259536fa0d28e46e941e0ac480b89f								Scopus
	Journal Article	C. Beretta; V. Leoni; M. R. Rossi; M. Jankovic; N. Patroniti; G. Foti; E. Biagi	2009	Prolonged extracorporeal membrane oxygenation therapy for severe acute respiratory distress syndrome in a child affected by rituximab-resistant autoimmune hemolytic anemia: A case report	Journal of Medical Case Reports	3 (no pagination)		6433									Prolonged extracorporeal membrane oxygenation therapy for severe acute respiratory distress syndrome in a child affected by rituximab-resistant autoimmune hemolytic anemia: A case report		1752-1947	http://dx.doi.org/10.1186/1752-1947-3-6433												355809591			abdominal pain_x000D_ antibiotic resistance_x000D_ article_x000D_ artificial ventilation_x000D_ Aspergillus_x000D_ autoimmune hemolytic anemia/dt [Drug Therapy]_x000D_ autoimmune hemolytic anemia/si [Side Effect]_x000D_ B lymphocyte_x000D_ case report_x000D_ drug dose increase_x000D_ endotracheal intubation_x000D_ extracorporeal oxygenation_x000D_ female_x000D_ fever_x000D_ follow up_x000D_ human…	Abstract. Introduction. Autoimmune hemolytic anemia in children younger than 2 years of age is usually characterized by a severe course, with a mortality rate of approximately 10%. The prolonged immunosuppression following specific treatment may be associated with a high risk of developing severe infections. Recently, the use of monoclonal antibodies (rituximab) has allowed sustained remissions t…		Embase, Potentially Eligible: Ineligible: Not Elderly Abuse	http://ovidsp.ovid.com/ovidweb.cgi?T=JS&CSC=Y&NEWS=N&PAGE=fulltext&D=emed12&AN=355809591_x000D_ http://primoa.library.unsw.edu.au/openurl/61UNSW_INST/UNSW_SERVICES_PAGE?sid=OVID:embase&id=pmid:&id=doi:10.1186%2F1752-1947-3-6433&issn=1752-1947&isbn=&volume=3&issue=&spage=no+pagination&pages=no+pagination&date=2009&title=Journal+of+Medical+Case+Reports&atitle=Prolonged+extracorporeal+membrane+oxyge…		(Beretta, Leoni, Rossi, Jankovic, Biagi) Department of Pediatric Hematology, San Gerardo Hospital, Monza, University of Milan-Bicocca, Milan, Italy (Patroniti, Foti) Department of Intensive Care, San Gerardo Hospital, Monza, University of Milan-Bicocca, Milan, Italy_x000D_ C. Beretta, Department of Pediatric Hematology, San Gerardo Hospital, Monza, University of Milan-Bicocca, Milan, Italy. E-mai…						Embase	Ovid Technologies	English
	Journal Article	K. Berg; I. Kjellberg	2024	Managing reports of trouble: designated officials' responses to reports of mistreatments initiated by service users and relatives	JOURNAL OF ELDER ABUSE & NEGLECT	36		1	1-24					JAN 1			Managing reports of trouble: designated officials' responses to reports of mistreatments initiated by service users and relatives		0894-6566_x000D_ 1540-4129 J9 - J ELDER ABUSE NEGL	10.1080/08946566.2023.2297221						University of Gothenburg			45261			WOS:001129358100001			Complaints_x000D_ elder abuse_x000D_ family members_x000D_ mandatory reporting_x000D_ relatives_x000D_ NURSING-HOMES_x000D_ ABUSE_x000D_ SAMPLE	Mandatory reporting of elder abuse aims to detect and prevent mistreatment and improve services. Service users and their relatives can raise concerns, but only staff can file mandatory reports. This article examines how the concerns of service users and relatives were managed by designated officials in reports of mistreatments in care for older adults in Sweden. We lean on sociological theories o…	Times Cited in Web of Science Core Collection: 0 Total Times Cited: 0 Cited Reference Count: 35	Scopus, Potentially Eligible: Ineligible: Study Design			Univ Gothenburg, Dept Social Work, Gothenburg, Sweden_x000D_ Univ Gothenburg, Dept Social Work, Sprangkullsgatan 23-25,411 23 Goteborg,Box 720, S-40530 Gothenburg, Sweden								English
	Journal Article	M. Bern-Klug; B. Sabri	2012	Nursing home social services directors and elder abuse staff training	Journal of Gerontological Social Work	55		1	5-20						Research Support, Non-U.S. Gov't		Nursing home social services directors and elder abuse staff training	J Gerontol Soc Work	1540-4048	https://dx.doi.org/10.1080/01634372.2011.626016												22220990			Adult_x000D_ Aged_x000D_ *Caregivers/ed [Education]_x000D_ Caregivers/st [Standards]_x000D_ Caregivers/sn [Statistics & Numerical Data]_x000D_ Certification/st [Standards]_x000D_ Cross-Sectional Studies_x000D_ Elder Abuse/lj [Legislation & Jurisprudence]_x000D_ *Elder Abuse/pc [Prevention & Control]_x000D_ Elder Abuse/sn [Statistics & Numerical Data]_x000D_ Female_x000D_ Government Regulation_x00…	In a nationally representative study of 1,071 nursing home social services directors 80% of social services departments provided resident rights training and 60-70% were involved in abuse training. Departments headed by recent grads and in chain nursing homes or in the northeast were more likely to be involved in training. Seventy-two percent of social services directors were able to provide one-…	Bern-Klug, Mercedes_x000D_ Sabri, Bushra	Medline, Potentially Eligible: Full Text: Excluded: Intervention	http://ovidsp.ovid.com/ovidweb.cgi?T=JS&CSC=Y&NEWS=N&PAGE=fulltext&D=med7&AN=22220990_x000D_ http://primoa.library.unsw.edu.au/openurl/61UNSW_INST/UNSW_SERVICES_PAGE?sid=OVID:medline&id=pmid:22220990&id=doi:10.1080%2F01634372.2011.626016&issn=0163-4372&isbn=&volume=55&issue=1&spage=5&pages=5-20&date=2012&title=Journal+of+Gerontological+Social+Work&atitle=Nursing+home+social+services+directors+and…		Bern-Klug, Mercedes. School of Social Work, University of Iowa, 308 North Hall, Iowa City, IA 52242, USA. mercedes-bern-klug@uiowa.edu						MEDLINE	Ovid Technologies	English
	Journal Article	J. T. Bernatz; N. Safdar; S. Hetzel; P. A. Anderson	2017	Antibiotic overuse is a major risk factor for clostridium difficile infection in surgical patients	Infection Control and Hospital Epidemiology	38		10	1254-1257						Article		Antibiotic overuse is a major risk factor for clostridium difficile infection in surgical patients			10.1017/ice.2017.158																	Cited By :2_x000D_ Export Date: 31 May 2018	Scopus, Potentially Eligible, Ineligible: Not Residential Care	https://www.scopus.com/inward/record.uri?eid=2-s2.0-85026518355&doi=10.1017%2fice.2017.158&partnerID=40&md5=0a57da0e10b086e079d7a465b5b888c9								Scopus
	Journal Article	N. G. Beşer; L. B. Arabaci; S. Bozkurt; G. Uzunoğlu; G. Taş	2017	Profiles of the Patient Who Had Compulsory Hospitalization in a District Psychiatric Hospital	Archives of Psychiatric Nursing	31		4	414-419						Article		Profiles of the Patient Who Had Compulsory Hospitalization in a District Psychiatric Hospital			10.1016/j.apnu.2017.05.002																	Export Date: 31 May 2018	Scopus, Potentially Eligible, Ineligible: Not Elderly Abuse	https://www.scopus.com/inward/record.uri?eid=2-s2.0-85019839026&doi=10.1016%2fj.apnu.2017.05.002&partnerID=40&md5=0dfd11088d3186109f5663aff6a737b6								Scopus
	Journal Article	A. J. Bharucha; A. J. London; D. Barnard; H. Wactlar; M. A. Dew; C. F. Reynolds, 3rd	2006	Ethical considerations in the conduct of electronic surveillance research	Journal of Law, Medicine & Ethics	34		3	611-9, 482					Fall	Research Support, N.I.H., Extramural_x000D_ Research Support, U.S. Gov't, Non-P.H.S.		Ethical considerations in the conduct of electronic surveillance research	J Law Med Ethics	1073-1105													17144185			Aged_x000D_ Civil Rights/lj [Legislation & Jurisprudence]_x000D_ Conflict (Psychology)_x000D_ *Elder Abuse/pc [Prevention & Control]_x000D_ Ethical Analysis_x000D_ Humans_x000D_ Informed Consent/lj [Legislation & Jurisprudence]_x000D_ Malpractice_x000D_ *Monitoring, Physiologic/es [Ethics]_x000D_ Monitoring, Physiologic/mt [Methods]_x000D_ Morals_x000D_ Multimedia_x000D_ Negotiating_x000D_ *Nurse…	The extant clinical literature indicates profound problems in the assessment, monitoring, and documentation of care in long-term care facilities. The lack of adequate resources to accommodate higher staff-to-resident ratios adds additional urgency to the goal of identifying more cost-effective mechanisms to provide care oversight. The ever expanding array of electronic monitoring technologies in …	Bharucha, Ashok J_x000D_ London, Alex John_x000D_ Barnard, David_x000D_ Wactlar, Howard_x000D_ Dew, Mary Amanda_x000D_ Reynolds, Charles F 3rd	Medline, Potentially Eligible: Ineligible: Study Design	http://ovidsp.ovid.com/ovidweb.cgi?T=JS&CSC=Y&NEWS=N&PAGE=fulltext&D=med5&AN=17144185_x000D_ http://primoa.library.unsw.edu.au/openurl/61UNSW_INST/UNSW_SERVICES_PAGE?sid=OVID:medline&id=pmid:17144185&id=doi:&issn=1073-1105&isbn=&volume=34&issue=3&spage=611&pages=611-9%2C+482&date=2006&title=Journal+of+Law%2C+Medicine+%26+Ethics&atitle=Ethical+considerations+in+the+conduct+of+electronic+surveillan…		Bharucha, Ashok J. Advanced Center in Interventions and Services Research for Late-Life Mood Disorders, University of Pittsburgh School of Medicine, USA.						MEDLINE	Ovid Technologies	English
	Journal Article	S. Biquand; B. Zittel	2012	Care giving and nursing, work conditions and Humanitude	Work	41 Suppl 1			1828-31								Care giving and nursing, work conditions and Humanitude	Work	1875-9270	https://dx.doi.org/10.3233/WOR-2012-0392-1828												22316980			Aged_x000D_ *Elder Abuse/pc [Prevention & Control]_x000D_ *Homes for the Aged_x000D_ *Human Engineering_x000D_ Humans_x000D_ Interviews as Topic_x000D_ *Nurse-Patient Relations_x000D_ *Philosophy, Nursing_x000D_ *Quality of Life_x000D_ Workplace	Increased lifespan in western societies causes the increase of hospitalization in the old age, notably for patient showing forms of dementia including Altzheimer disease. These patients relate poorly to care givers and nurses, and cases of maltreatment have repeatedly been reported. To prevent abuse and increase patient's quality of life, Gineste and Pelissier (2007) proposed a philosophy of care…	Biquand, Sylvain_x000D_ Zittel, Benoit_x000D_ TJ205344NU028266	Medline, Potentially Eligible: Full Text: Excluded: Not Elderly Abuse	http://ovidsp.ovid.com/ovidweb.cgi?T=JS&CSC=Y&NEWS=N&PAGE=fulltext&D=med7&AN=22316980_x000D_ http://primoa.library.unsw.edu.au/openurl/61UNSW_INST/UNSW_SERVICES_PAGE?sid=OVID:medline&id=pmid:22316980&id=doi:10.3233%2FWOR-2012-0392-1828&issn=1051-9815&isbn=&volume=41&issue=1&spage=1828&pages=1828-31&date=2012&title=Work&atitle=Care+giving+and+nursing%2C+work+conditions+and+Humanitude.&aulast=Biqua…		Biquand, Sylvain. Abilis ergonomie, 10 rue Oberkampf, 75011, Paris, France. sbiquand@ergonome.com						MEDLINE	Ovid Technologies	English
	Journal Article	C. Bishop; D. Chau	2011	What is our ethical duty to malingerers?	Annals of Long-Term Care	19		11	36-40					November			What is our ethical duty to malingerers?		1524-7929_x000D_ 1943-5010													362911859			aggression_x000D_ aging_x000D_ Alzheimer disease_x000D_ article_x000D_ cognitive defect_x000D_ dementia_x000D_ drug seeking behavior_x000D_ human_x000D_ long term care_x000D_ malingering_x000D_ medical ethics_x000D_ medical staff_x000D_ morality_x000D_ nursing home_x000D_ patient autonomy_x000D_ patient care_x000D_ personality disorder_x000D_ opiate derivative_x000D_ aged_x000D_ male_x000D_ menta…	Psychiatric disorders are common in long-term care residents. In the elderly, these disorders are often attributed to conditions associated with aging, such as Alzheimer's disease, dementia, and other cognitive impairments. Rarely, the psychiatric disorder may be an underlying condition that manifested much earlier in life. Management of such cases may be more challenging, especially when it invo…		Embase, Potentially Eligible: Ineligible: Not Elderly Abuse	http://ovidsp.ovid.com/ovidweb.cgi?T=JS&CSC=Y&NEWS=N&PAGE=fulltext&D=emed13&AN=362911859_x000D_ http://primoa.library.unsw.edu.au/openurl/61UNSW_INST/UNSW_SERVICES_PAGE?sid=OVID:embase&id=pmid:&id=doi:&issn=1524-7929&isbn=&volume=19&issue=11&spage=36&pages=36-40&date=2011&title=Annals+of+Long-Term+Care&atitle=What+is+our+ethical+duty+to+malingerers%3F&aulast=Bishop&pid=%3Cauthor%3EBishop+C.%3BCha…		(Bishop, Chau) University of Nevada, School of Medicine, Reno, NV, United States_x000D_ C. Bishop, University of Nevada, School of Medicine, Reno, NV, United States						Embase	Ovid Technologies	English
	Journal Article	K. Black; H. Osman	2005	Concerned about client decision-making capacity? Considerations for practice	Care Manag J	6		2	50-5				2006/03/21	Summer			Concerned about client decision-making capacity? Considerations for practice	Care management journals : Journal of case management ; The journal of long term home health care	1938-9019													16544865			Aged_x000D_ Case Management/ethics/*standards_x000D_ Decision Making_x000D_ Geriatric Assessment/*methods_x000D_ Home Care Services/ethics/*standards_x000D_ Humans_x000D_ Mental Competency/*classification/legislation & jurisprudence/psychology	Many more people are reaching old age than ever before, and older people are increasingly living longer. As the nation experiences this unprecedented growth of older Americans, geriatric case managers are likely to encounter many clients at very advanced ages. Concomitantly, practitioners will confront elders with questionable decision-making capacity, as dementia and other cognitive impairments …	Black, Kathy_x000D_ Osman, Hana_x000D_ Journal Article_x000D_ United States_x000D_ Care Manag J. 2005 Summer;6(2):50-5.	Pubmed, Potentially Eligible, Ineligible: Not Elderly Abuse			School of Social Work, University of South Florida at Sarasota/Manatee, FL 34243, USA. kblack@banshee.sar.usf.edu							NLM	eng
	Journal Article	P. Blackburn; M. Wilkins-Ho; M. McKenna; J. Barley; C. Foley; H. D'Oyley	2014	Factors predicting referral acceptance of patients with chronic mental illness from adult to geriatric psychiatry services-a retrospective chart review	American Journal of Geriatric Psychiatry	1)			S99					March	Conference Abstract		Factors predicting referral acceptance of patients with chronic mental illness from adult to geriatric psychiatry services-a retrospective chart review		1064-7481													71442018			gerontopsychiatry_x000D_ human_x000D_ adult_x000D_ mental disease_x000D_ medical record review_x000D_ patient_x000D_ mental health_x000D_ dementia_x000D_ population_x000D_ schizophrenia_x000D_ delirium_x000D_ psychiatrist_x000D_ follow up_x000D_ mental health service_x000D_ physician_x000D_ cognitive defect_x000D_ diagnosis_x000D_ aggression_x000D_ aging_x000D_ emergency health service_x000D_ hea…	Introduction: There is a dearth of evidence on indications for transfer of care from adult to geriatric mental health services for patients with adult-onset mental illness. In Vancouver, Canada, it is the responsibility of the Vancouver Coastal Health Authority Older Adult Mental Health Centralized Intake Service (OAMHCI) to triage referrals to older adult mental health teams (OAMHT). OAMHCI has …	2014 American Association for Geriatric Psychiatry, AAGP Annual Meeting. Orlando, FL United States. Conference Start: 20140314. Conference End: 20140317. Conference Publication: (var.pagings). 22 (3 SUPPL	Embase, Potentially Eligible: Ineligible: Not Elderly Abuse	http://ovidsp.ovid.com/ovidweb.cgi?T=JS&CSC=Y&NEWS=N&PAGE=fulltext&D=emed16&AN=71442018_x000D_ http://primoa.library.unsw.edu.au/openurl/61UNSW_INST/UNSW_SERVICES_PAGE?sid=OVID:embase&id=pmid:&id=doi:&issn=1064-7481&isbn=&volume=22&issue=3+SUPPL.+1&spage=S99&pages=S99&date=2014&title=American+Journal+of+Geriatric+Psychiatry&atitle=Factors+predicting+referral+acceptance+of+patients+with+chronic+me…		(Blackburn, Wilkins-Ho, Barley, D'Oyley) University of British Columbia, Vancouver, BC, Canada (McKenna) Vancouver Coastal Health Psychiatry Clinical Practice Unit, Vancouver, BC, Canada (Foley) Vancouver Coastal Health Older Adult Mental Health and Addictions, Vancouver, BC, Canada_x000D_ P. Blackburn, University of British Columbia, Vancouver, BC, Canada						Embase	Ovid Technologies	English
	Journal Article	M. Blanchard; D. Somme; K. Charras; A. Corvol	2022	Caregivers facing violence in long-term care setting: A cross analysis of incident reports and caregivers speech	Journal of nursing management	30		6	1768-1776	Blanchard, Marina. Univ Rennes, CHU Rennes, service de geriatrie, Rennes, France._x000D_ Somme, Dominique. Univ Rennes, CHU Rennes, Living Lab Vieillissement et Vulnerabilites, Rennes, France._x000D_ Somme, Dominique. Univ Rennes, CNRS, CHU Rennes, ARENES - UMR 6051, INSERM, CIC 1414, Rennes, France._x000D_ Charras, Kevin. Living Lab Aging and vulnerability, CHU Rennes, Rennes, France._x000D_ Cor…							Caregivers facing violence in long-term care setting: A cross analysis of incident reports and caregivers speech		1365-2834_x000D_ 0966-0429	https://dx.doi.org/10.1111/jonm.13651															Aged_x000D_ Aggression_x000D_ Caregivers_x000D_ Humans_x000D_ *Long-Term Care_x000D_ Speech_x000D_ Workplace_x000D_ Workplace Violence/pc [Prevention & Control]_x000D_ *Workplace Violence	BACKGROUND: Workplace violence is frequent, especially in long-term care, but often unreported., AIMS: The aim of this study is to identify workers experiences and coping strategies when they face physical aggression from residents and assess the value of incident reports for violence follow-up., METHODS: This mixed method study is based on incident reports collected over 3 years from two differe…		Medline, Potentially Eligible: Ineligible: Direction of Abuse	http://ovidsp.ovid.com/ovidweb.cgi?T=JS&PAGE=reference&D=med22&NEWS=N&AN=35476219					20220517//			Ovid MEDLINE(R) <2022>
	Journal Article	L. E. Blekken; A. G. Vinsnes; K. H. Gjeilo; S. Morkved; O. Salvesen; C. Norton; S. Nakrem	2015	Effect of a multifaceted educational program for care staff concerning fecal incontinence in nursing home patients: study protocol of a cluster randomized controlled trial	Trials [Electronic Resource]	16			69					Mar 01	Randomized Controlled Trial_x000D_ Research Support, Non-U.S. Gov't		Effect of a multifaceted educational program for care staff concerning fecal incontinence in nursing home patients: study protocol of a cluster randomized controlled trial	Trials	1745-6215	https://dx.doi.org/10.1186/s13063-015-0595-3												25887238			*Clinical Protocols_x000D_ *Fecal Incontinence/th [Therapy]_x000D_ *Homes for the Aged_x000D_ Humans_x000D_ Inservice Training_x000D_ *Nursing Homes_x000D_ *Nursing Staff/ed [Education]_x000D_ Outcome Assessment (Health Care)_x000D_ Sample Size	BACKGROUND: Fecal incontinence has a high prevalence in the older population, which cannot be explained by comorbidity or the anatomical or psychological changes of aging alone. Fecal incontinence leads to a high economic burden to the healthcare system and is an important cause of institutionalization. In addition, fecal incontinence is associated with shame, social isolation and reduced quality…	Blekken, Lene Elisabeth_x000D_ Vinsnes, Anne Guttormsen_x000D_ Gjeilo, Kari Hanne_x000D_ Morkved, Siv_x000D_ Salvesen, Oyvind_x000D_ Norton, Christine_x000D_ Nakrem, Sigrid_x000D_ 10.1186/s13063-015-0595-3	Medline, Potentially Eligible: Ineligible: Not Elderly Abuse	http://ovidsp.ovid.com/ovidweb.cgi?T=JS&CSC=Y&NEWS=N&PAGE=fulltext&D=medl&AN=25887238_x000D_ http://primoa.library.unsw.edu.au/openurl/61UNSW_INST/UNSW_SERVICES_PAGE?sid=OVID:medline&id=pmid:25887238&id=doi:10.1186%2Fs13063-015-0595-3&issn=1745-6215&isbn=&volume=16&issue=&spage=69&pages=69&date=2015&title=Trials+%5BElectronic+Resource%5D&atitle=Effect+of+a+multifaceted+educational+program+for+car…		Blekken, Lene Elisabeth. Faculty of Nursing, Sor-Trondelag University College (HiST), Postbox 2320, 7004, Trondheim, Norway. lene.blekken@hist.no._x000D_ Vinsnes, Anne Guttormsen. Faculty of Nursing, Sor-Trondelag University College (HiST), Postbox 2320, 7004, Trondheim, Norway. anne.g.vinsnes@hist.no._x000D_ Gjeilo, Kari Hanne. Department of Cardiothoracic Surgery, Department of Cardiology and N…						MEDLINE	Ovid Technologies	English
	Journal Article	E. M. Bloemen; T. Rosen; S. Clark; D. Nash; T. J. Mielenz	2015	Trends in Reporting of Abuse and Neglect to Long Term Care Ombudsmen: Data from the National Ombudsman Reporting System from 2006 to 2013	Geriatric Nursing	36		4	281-3					Jul-Aug			Trends in Reporting of Abuse and Neglect to Long Term Care Ombudsmen: Data from the National Ombudsman Reporting System from 2006 to 2013	Geriatr Nurs	1528-3984	https://dx.doi.org/10.1016/j.gerinurse.2015.03.002												25936894			Aged, 80 and over_x000D_ Elder Abuse/sn [Statistics & Numerical Data]_x000D_ *Elder Abuse/td [Trends]_x000D_ Humans_x000D_ *Long-Term Care_x000D_ Nursing Homes_x000D_ *Patient Advocacy_x000D_ Sex Offenses	We utilized the National Ombudsman Reporting System (NORS) to describe national trends in reporting of abuse and neglect in nursing facilities to long term care ombudsmen (LTCO) from 2006 to 2013. We investigated complaints made against facility staff or residents with the following codes: physical abuse, verbal/mental abuse, sexual abuse, financial exploitation, gross neglect, and resident to re…	Bloemen, Elizabeth M_x000D_ Rosen, Tony_x000D_ Clark, Sunday_x000D_ Nash, Denis_x000D_ Mielenz, Thelma J_x000D_ S0197-4572(15)00149-4	Medline, Potentially Eligible: Full Text: Excluded: Direction of Abuse	http://ovidsp.ovid.com/ovidweb.cgi?T=JS&CSC=Y&NEWS=N&PAGE=fulltext&D=medl&AN=25936894_x000D_ http://primoa.library.unsw.edu.au/openurl/61UNSW_INST/UNSW_SERVICES_PAGE?sid=OVID:medline&id=pmid:25936894&id=doi:10.1016%2Fj.gerinurse.2015.03.002&issn=0197-4572&isbn=&volume=36&issue=4&spage=281&pages=281-3&date=2015&title=Geriatric+Nursing&atitle=Trends+in+Reporting+of+Abuse+and+Neglect+to+Long+Term+Ca…		Bloemen, Elizabeth M. Division of Emergency Medicine, Weill Cornell Medical College, 525 East 68th Street, New York, NY 10065, USA; Division of Geriatric and Palliative Medicine, Weill Cornell Medical College, 525 East 68th Street, New York, NY 10065, USA. Electronic address: elb3003@med.cornell.edu._x000D_ Rosen, Tony. Division of Emergency Medicine, Weill Cornell Medical College, 525 East 68th …						MEDLINE	Ovid Technologies	English
	Journal Article	O. Blumenfeld Arens; K. Fierz; F. Zuniga	2017	Elder abuse in nursing homes: Do special care units make a difference? A secondary data analysis of the Swiss Nursing Homes Human Resources Project	Gerontology	63		2	169-179						Empirical Study; Quantitative Study		Elder abuse in nursing homes: Do special care units make a difference? A secondary data analysis of the Swiss Nursing Homes Human Resources Project		0304-324X_x000D_ 1423-0003	http://dx.doi.org/10.1159/000450787												2017-07963-009			Elder mistreatment, Abuse/neglect, Dementia, Nursing homes, Special care units, Work environment_x000D_ *Dementia_x000D_ *Elder Abuse_x000D_ *Nursing Homes_x000D_ *Working Conditions_x000D_ Neurological Disorders & Brain Damage [3297]_x000D_ Nursing Homes & Residential Care [3377]_x000D_ Human Male Female Adulthood (18 yrs & older)_x000D_ Switzerland	Background: In special care units (SCUs) for residents with advanced dementia, both personnel and organizations are adapted to the needs of residents. However, whether these adaptations have a preventive effect on elder abuse has not yet been explored. Objective: To describe the prevalence of observed emotional abuse, neglect, and physical abuse in Swiss nursing homes, to compare SCUs with non-SC…		PsycINFO, Potentially Eligible, Full Text: Included	http://ovidsp.ovid.com/ovidweb.cgi?T=JS&CSC=Y&NEWS=N&PAGE=fulltext&D=psyc14&AN=2017-07963-009_x000D_ http://primoa.library.unsw.edu.au/openurl/61UNSW_INST/UNSW_SERVICES_PAGE?sid=OVID:psycdb&id=pmid:&id=doi:10.1159%2F000450787&issn=0304-324X&isbn=&volume=63&issue=2&spage=169&pages=169-179&date=2017&title=Gerontology&atitle=Elder+abuse+in+nursing+homes%3A+Do+special+care+units+make+a+difference%3F+…		Zuniga, Franziska: franziska.zuniga@unibas.ch_x000D_ Zuniga, Franziska: Institute of Nursing Science, Department of Public Health, Faculty of Medicine, University of Basel, Bernoullistrasse 28, Basel, Switzerland, CH 4056, franziska.zuniga@unibas.ch_x000D_ Arens, Olivia Blumenfeld: Institute of Nursing Science, University of Basel, Basel, Switzerland_x000D_ Fierz, Katharina: Institute of Nursing …						PsycINFO	Ovid Technologies	English
	Journal Article	G. Bollig; G. Schmidt; J. H. Rosland; A. Heller	2015	Ethical challenges in nursing homes--staff's opinions and experiences with systematic ethics meetings with participation of residents' relatives	Scandinavian Journal of Caring Sciences	29		4	810-23					Dec	Research Support, Non-U.S. Gov't		Ethical challenges in nursing homes--staff's opinions and experiences with systematic ethics meetings with participation of residents' relatives	Scand J Caring Sci	1471-6712	https://dx.doi.org/10.1111/scs.12213												25918868			Adult_x000D_ Aged_x000D_ Attitude of Health Personnel_x000D_ Austria_x000D_ Decision Making_x000D_ Ethics Committees/st [Standards]_x000D_ Female_x000D_ *Homes for the Aged/es [Ethics]_x000D_ Homes for the Aged/st [Standards]_x000D_ Humans_x000D_ Male_x000D_ Middle Aged_x000D_ Norway_x000D_ *Nursing Homes/es [Ethics]_x000D_ Nursing Homes/st [Standards]_x000D_ *Nursing Staff/es [Ethics]_x000D_ *Nu…	BACKGROUND: Many ethical problems exist in nursing homes. These include, for example, decision-making in end-of-life care, use of restraints and a lack of resources._x000D_ AIMS: The aim of the present study was to investigate nursing home staffs' opinions and experiences with ethical challenges and to find out which types of ethical challenges and dilemmas occur and are being discussed in nursin…	Bollig, Georg_x000D_ Schmidt, Gerda_x000D_ Rosland, Jan Henrik_x000D_ Heller, Andreas	Medline, Potentially Eligible: Ineligible: Not Elderly Abuse	http://ovidsp.ovid.com/ovidweb.cgi?T=JS&CSC=Y&NEWS=N&PAGE=fulltext&D=medl&AN=25918868_x000D_ http://primoa.library.unsw.edu.au/openurl/61UNSW_INST/UNSW_SERVICES_PAGE?sid=OVID:medline&id=pmid:25918868&id=doi:10.1111%2Fscs.12213&issn=0283-9318&isbn=&volume=29&issue=4&spage=810&pages=810-23&date=2015&title=Scandinavian+Journal+of+Caring+Sciences&atitle=Ethical+challenges+in+nursing+homes--staff%27s+…		Bollig, Georg. Department of Clinical Medicine, University of Bergen, Bergen, Norway._x000D_ Bollig, Georg. Sunniva Centre for Palliative Care, Haraldsplass Deaconess Hospital, Bergen, Norway._x000D_ Bollig, Georg. Department of Anesthesiology, Intensive Care, Palliative Medicine and Pain Therapy, HELIOS Klinikum Schleswig, Schleswig, Germany._x000D_ Schmidt, Gerda. Caritas Socialis Vienna, Nursi…						MEDLINE	Ovid Technologies	English
	Journal Article	S. R. Bolt; J. T. van der Steen; I. Mujezinovic; D. J. A. Janssen; J. Schols; S. M. G. Zwakhalen; C. Khemai; E. Knapen; L. Dijkstra; J. M. M. Meijers	2021	Practical nursing recommendations for palliative care for people with dementia living in long-term care facilities during the COVID-19 pandemic: A rapid scoping review	International Journal of Nursing Studies	113			103781					Jan	Review		Practical nursing recommendations for palliative care for people with dementia living in long-term care facilities during the COVID-19 pandemic: A rapid scoping review	Int J Nurs Stud	1873-491X	https://dx.doi.org/10.1016/j.ijnurstu.2020.103781												33080475			Aged_x000D_ *COVID-19/ep [Epidemiology]_x000D_ COVID-19/vi [Virology]_x000D_ *Dementia/nu [Nursing]_x000D_ Humans_x000D_ Long-Term Care_x000D_ *Nursing Homes/og [Organization & Administration]_x000D_ *Nursing, Practical_x000D_ *Palliative Care/og [Organization & Administration]_x000D_ SARS-CoV-2/ip [Isolation & Purification]	BACKGROUND: The acute nature of COVID-19 and its effects on society in terms of social distancing and quarantine regulations affect the provision of palliative care for people with dementia who live in long-term care facilities. The current COVID-19 pandemic poses a challenge to nursing staff, who are in a key position to provide high-quality palliative care for people with dementia and their fam…	Bolt, Sascha R_x000D_ van der Steen, Jenny T_x000D_ Mujezinovic, Irma_x000D_ Janssen, Daisy J A_x000D_ Schols, Jos M G A_x000D_ Zwakhalen, Sandra M G_x000D_ Khemai, Chandni_x000D_ Knapen, Els P A G M_x000D_ Dijkstra, Lara_x000D_ Meijers, Judith M M_x000D_ S0020-7489(20)30267-4	Medline, Potentially Eligible, Ineligible: Not Elderly Abuse			Bolt, Sascha R. Department of Health Services Research, Maastricht University, Care and Public Health Research Institute, Duboisdomein 30, 6229 GT Maastricht, the Netherlands; Living Lab in Ageing and Long-Term Care, Maastricht, the Netherlands. Electronic address: s.bolt@maastrichtuniversity.nl._x000D_ van der Steen, Jenny T. Department of Public Health and Primary Care, Leiden university medica…						MEDLINE	Ovid Technologies	English
	Journal Article	S. R. Bolt; L. Verbeek; J. M. M. Meijers; J. T. van der Steen	2019	Families' Experiences With End-of-Life Care in Nursing Homes and Associations With Dying Peacefully With Dementia	Journal of the American Medical Directors Association	20		3	268-272					March			Families' Experiences With End-of-Life Care in Nursing Homes and Associations With Dying Peacefully With Dementia		1525-8610_x000D_ 1538-9375	http://dx.doi.org/10.1016/j.jamda.2018.12.001												2001520559			Dementia_x000D_ end-of-life care_x000D_ family caregivers_x000D_ nursing homes_x000D_ quality of dying_x000D_ adult_x000D_ article_x000D_ caregiver_x000D_ controlled study_x000D_ dying_x000D_ female_x000D_ human_x000D_ life satisfaction_x000D_ long term care_x000D_ major clinical study_x000D_ male_x000D_ middle aged_x000D_ neglect_x000D_ nursing home_x000D_ nursing home patient_x000D_ patient dec…	Objectives: To examine family caregivers' experiences with end-of-life care for nursing home residents with dementia and associations with the residents dying peacefully. Design(s): A secondary data analysis of family caregiver data collected in the observational Dutch End of Life in Dementia (DEOLD) study between 2007 and 2010. Setting and participants: Data were collected at 34 Dutch nursing ho…		Embase, Potentially Eligible: Ineligible: Direction of Abuse	http://ovidsp.ovid.com/ovidweb.cgi?T=JS&CSC=Y&NEWS=N&PAGE=fulltext&D=emexb&AN=2001520559_x000D_ http://primoa.library.unsw.edu.au/openurl/61UNSW_INST/UNSW_SERVICES_PAGE?sid=OVID:embase&id=pmid:30718151&id=doi:10.1016%2Fj.jamda.2018.12.001&issn=1525-8610&isbn=&volume=20&issue=3&spage=268&pages=268-272&date=2019&title=Journal+of+the+American+Medical+Directors+Association&atitle=Families%27+Experien…		(Bolt, Verbeek, Meijers) Department of Health Services Research, CAPHRI School for Public Health and Primary Care, Faculty of Health Medicine and Lifesciences, Maastricht University, Maastricht, Netherlands (Meijers) Zuyderland Care, Zuyderland Medical Center, Sittart-Geleen, Netherlands (van der Steen) Department of Public Health and Primary Care, Leiden University Medical Center, Leiden, Nether…						Embase	Ovid Technologies	English
	Journal Article	R. P. Bonifas	2015	Resident-to-resident aggression in nursing homes: Social worker involvement and collaboration with nursing colleagues	Health & Social Work	40		3	e101-e109					Aug			Resident-to-resident aggression in nursing homes: Social worker involvement and collaboration with nursing colleagues		0360-7283	http://dx.doi.org/10.1093/hsw/hlv040															Long-term care_x000D_ Elder abuse_x000D_ Intervention_x000D_ Aging and the Aged [3310], Mental Health/Mental Illness [3340], Interprofessional Relationships [1325], Clinical Practice/Psychotherapy [2315], Research [2335]	Resident-to-resident aggression (RRA) is the most common form of abuse occurring in nursing homes. A staff referral to the facility social worker is a common intervention approach used to manage this behavior, yet studies are nonexistent regarding how nursing home social workers respond to such referrals or how their efforts link with interprofessional team members. The purpose of this study was …	51(3), 2015, No. 718	Social Work Abstracts, Potentially Eligible: Ineligible: Direction of Abuse	http://ovidsp.ovid.com/ovidweb.cgi?T=JS&CSC=Y&NEWS=N&PAGE=fulltext&D=swab&AN=88070_x000D_ http://primoa.library.unsw.edu.au/openurl/61UNSW_INST/UNSW_SERVICES_PAGE?sid=OVID:swabdb&id=pmid:&id=doi:10.1093%2Fhsw%2Fhlv040&issn=0360-7283&isbn=&volume=40&issue=3&spage=e101&pages=e101-e109&date=2015&title=Health+%26+Social+Work&atitle=Resident-to-resident+aggression+in+nursing+homes%3A+Social+worker+inv…		robin.bonifas@asu.edu						SWAB	Ovid Technologies
	Journal Article	M. Boorsma; D. H. Frijters; D. L. Knol; M. E. Ribbe; G. Nijpels; H. P. van Hout; M. Boorsma; D. H. M. Frijters; D. L. Knol; M. E. Ribbe; G. Nijpels; H. P. J. van Hout	2011	Effects of multidisciplinary integrated care on quality of care in residential care facilities for elderly people: a cluster randomized trial	CMAJ: Canadian Medical Association Journal	183		11	E724-32								Effects of multidisciplinary integrated care on quality of care in residential care facilities for elderly people: a cluster randomized trial		0820-3946	10.1503/cmaj.101498												104671241. Language: English. Entry Date: 20111118. Revision Date: 20161222. Publication Type: journal article			Multidisciplinary Care Team_x000D_ Patient Centered Care_x000D_ Residential Facilities_x000D_ Aged_x000D_ Aged, 80 and Over_x000D_ Clinical Indicators_x000D_ Disease Management_x000D_ Female_x000D_ Geriatric Assessment_x000D_ Human_x000D_ Male_x000D_ Netherlands_x000D_ Quality of Health Care_x000D_ Quality of Life_x000D_ Randomized Controlled Trials	Background: Sophisticated approaches are needed to improve the quality of care for elderly people living in residential care facilities. We determined the effects of multidisciplinary integrated care on the quality of care and quality of life for elderly people in residential care facilities.Methods: We performed a cluster randomized controlled trial involving 10 residential care facilities in th…	research; randomized controlled trial. Commentary: Cooney Adeline, Devane Declan. Residential care facilities providing multidisciplinary integrated care for older people achieve higher scores on 32 risk-adjusted quality of care indicators than facilities providing usual care. (EVID BASED NURS) Apr2012; 15 (2): 61-62; Stadnyk RL, Lauckner H, Clarke B. Improving quality of care in nursing homes: W…	Cinhal, Potentially Eligible: Ineligible: Not Elderly Abuse	https://login.wwwproxy1.library.unsw.edu.au/login?url=http://search.ebscohost.com/login.aspx?direct=true&db=cin20&AN=104671241&site=ehost-live&scope=site		Department of General Practice, EMGO Institute for Health and Care Research, VU University Medical Center, Amsterdam, The Netherlands						cin20	EBSCOhost
	Journal Article	S. Borbasi; E. Emmanuel; B. Farrelly; J. Ashcroft	2010	A Nurse Practitioner initiated model of service delivery in caring for people with dementia	Contemporary Nurse	36		1-2	49-60					Aug-Oct	Article		A Nurse Practitioner initiated model of service delivery in caring for people with dementia	Contemp. Nurse.	1037-6178	10.5172/conu.2010.36.1-2.049												WOS:000287896600007			dementia_x000D_ Nurse Practitioner_x000D_ nursing staff_x000D_ training_x000D_ randomized controlled-trial_x000D_ residential aged care_x000D_ emergency-department_x000D_ outreach service_x000D_ research-project_x000D_ home_x000D_ residents_x000D_ assistants_x000D_ satisfaction_x000D_ aggression_x000D_ education_x000D_ Nursing	The increasing number of people with dementia in aged care facilities is reported to have a high burden of care among staff The Nurse Practitioner role can be beneficial in the provision of dementia care particularly when difficult and aggressive behaviour is being displayed. The model of service described in this paper is designed in such a way to make the outreach team contribute to staff susta…	ISI Document Delivery No.: 728TE_x000D_ Times Cited: 6_x000D_ Cited Reference Count: 57_x000D_ Borbasi, Sally Emmanuel, Elizabeth Farrelly, Brona Ashcroft, Jayne_x000D_ Emmanuel, Elizabeth/K-9695-2013_x000D_ Emmanuel, Elizabeth/0000-0002-3289-3099_x000D_ Residential Aged Care Community & Primary Health Services, Metro South Health Service District, Queensland Health_x000D_ The authors wish to ack…	Web of Science, Potentially Eligible: Ineligible: Not Elderly Abuse	<Go to ISI>://WOS:000287896600007		[Borbasi, Sally] Australian Catholic Univ, Fac Hlth Sci, Brisbane, Qld, Australia. [Emmanuel, Elizabeth] James Cook Univ, Sch Nursing Midwifery & Nutr, Townsville, Qld, Australia. [Farrelly, Brona] Griffith Univ, Brisbane, Qld 4111, Australia. [Ashcroft, Jayne] Residential Aged Care Community & Primary Hlth Se, Brisbane, Qld, Australia._x000D_ Borbasi, S (reprint author), Australian Catholic Univ…								English
	Journal Article	S. Borbasi; E. Emmanuel; B. Farrelly; J. Ashcroft	2011	Report of an evaluation of a Nurse-led Dementia Outreach Service for people with the behavioural and psychological symptoms of dementia living in residential aged care facilities	Perspectives in Public Health	131		3	124-130					May	Article		Report of an evaluation of a Nurse-led Dementia Outreach Service for people with the behavioural and psychological symptoms of dementia living in residential aged care facilities	Perspect. Public Health	1757-9139	10.1177/1757913911400143												WOS:000290533900020			dementia_x000D_ evaluation_x000D_ nurse practitioner_x000D_ outreach service_x000D_ residential_x000D_ aged care_x000D_ staff_x000D_ stress_x000D_ satisfaction_x000D_ aggression_x000D_ attitudes_x000D_ homes_x000D_ work_x000D_ Public, Environmental & Occupational Health	Background: This paper describes the implementation and evaluation of a Dementia Outreach Service (DEMOS). The service is led by the first Nurse Practitioner in Dementia Care in the State of Queensland in Australia and is highly innovative in terms of its mode of delivery. The evaluation took place due to a perception that new models such as the DEMOS often fail to gain momentum due to a lack of …	ISI Document Delivery No.: 763DH_x000D_ Times Cited: 3_x000D_ Cited Reference Count: 25_x000D_ Borbasi, Sally Emmanuel, Elizabeth Farrelly, Brona Ashcroft, Jayne_x000D_ Emmanuel, Elizabeth/K-9695-2013_x000D_ Emmanuel, Elizabeth/0000-0002-3289-3099_x000D_ 3_x000D_ 1_x000D_ 7_x000D_ Sage publications ltd_x000D_ London	Web of Science, Potentially Eligible: Ineligible: Not Elderly Abuse	<Go to ISI>://WOS:000290533900020		[Borbasi, Sally] Australian Catholic Univ, Fac Hlth Sci, Brisbane, Qld, Australia. [Emmanuel, Elizabeth] James Cook Univ, Sch Nursing Midwifery & Nutr, Townsville, Qld, Australia. [Farrelly, Brona] Griffith Univ, GIHE, Mt Gravatt, Qld 4122, Australia. [Ashcroft, Jayne] Queensland Hlth, Wynnum W, Qld 4178, Australia._x000D_ Borbasi, S (reprint author), Australian Catholic Univ, Fac Hlth Sci, McAul…								English
	Journal Article	E. Borowiak; T. Kostka	2013	Comparative characteristics of the home care nursing services used by community-dwelling older people from urban and rural environments	Journal of Advanced Nursing	69		6	1259-1268								Comparative characteristics of the home care nursing services used by community-dwelling older people from urban and rural environments		0309-2402	10.1111/j.1365-2648.2012.06113.x												104267908. Language: English. Entry Date: 20130412. Revision Date: 20150819. Publication Type: Journal Article			Home Nursing, Professional -- Utilization_x000D_ Community Living_x000D_ Geriatric Functional Assessment_x000D_ Chronic Disease -- Nursing -- In Old Age_x000D_ Rural Areas_x000D_ Urban Areas_x000D_ Human_x000D_ Aged_x000D_ Poland_x000D_ Activities of Daily Living_x000D_ Neuropsychological Tests_x000D_ Survey Research_x000D_ Random Sample_x000D_ Cross Sectional Studies_x000D_ Scales_x000D_ Questio…	Aim To compare home care nursing services use by community-dwelling older people from urban and rural environments in Poland. Background In the current literature, there is a lack of data based on multidimensional geriatric assessment concerning the provision of care delivered by nurses for older people from urban and rural environments. Design Cross-sectional random survey. Method Between 2006-2…	research; tables/charts. Journal Subset: Core Nursing; Europe; Nursing; Peer Reviewed; UK & Ireland. Special Interest: Advanced Nursing Practice. Instrumentation: Mini-Mental Status Examination (MMSE) (Folstein et al); Mini Nutritional Assessment; Instrumental Activities of Daily Living Scale (IADL). Grant Information: Ministry of Science and Higher Education of Poland grant NN 4040496 33.. NLM U…	Cinhal, Potentially Eligible: Ineligible: Not Elderly Abuse	https://login.wwwproxy1.library.unsw.edu.au/login?url=http://search.ebscohost.com/login.aspx?direct=true&db=cin20&AN=104267908&site=ehost-live&scope=site		Department of Geriatrics, Institute of Nursing Medical University of Lodz_x000D_ Department of Geriatrics, Institute of Rheumatology Medical University of Lodz						cin20	EBSCOhost
	Journal Article	A. M. Bostrom; L. A. Cranley; A. M. Hutchinson; G. G. Cummings; P. G. Norton; C. A. Estabrooks	2012	Nursing home administrators' perspectives on a study feedback report: a cross sectional survey	Implementation Science	7			88					Sep 13	Research Support, Non-U.S. Gov't		Nursing home administrators' perspectives on a study feedback report: a cross sectional survey	Implement Sci	1748-5908	https://dx.doi.org/10.1186/1748-5908-7-88												22974461			Canada_x000D_ Cross-Sectional Studies_x000D_ Data Collection_x000D_ Feedback_x000D_ *Health Facility Administrators_x000D_ *Health Services Research/og [Organization & Administration]_x000D_ *Homes for the Aged/og [Organization & Administration]_x000D_ Humans_x000D_ Job Satisfaction_x000D_ *Nursing Homes/og [Organization & Administration]_x000D_ *Quality Improvement/og [Organization & Administrat…	BACKGROUND: This project is part of the Translating Research in Elder Care (TREC) program of research, a multi-level and longitudinal research program being conducted in 36 nursing homes in three Canadian Prairie Provinces. The overall goal of TREC is to improve the quality of care for older persons living in nursing homes and the quality of work life for care providers. The purpose of this paper…	Bostrom, Anne-Marie_x000D_ Cranley, Lisa A_x000D_ Hutchinson, Alison M_x000D_ Cummings, Greta G_x000D_ Norton, Peter G_x000D_ Estabrooks, Carole A_x000D_ 1748-5908-7-88	Medline, Potentially Eligible: Ineligible: Not Elderly Abuse	http://ovidsp.ovid.com/ovidweb.cgi?T=JS&CSC=Y&NEWS=N&PAGE=fulltext&D=med7&AN=22974461_x000D_ http://primoa.library.unsw.edu.au/openurl/61UNSW_INST/UNSW_SERVICES_PAGE?sid=OVID:medline&id=pmid:22974461&id=doi:10.1186%2F1748-5908-7-88&issn=1748-5908&isbn=&volume=7&issue=&spage=88&pages=88&date=2012&title=Implementation+Science&atitle=Nursing+home+administrators%27+perspectives+on+a+study+feedback+re…		Bostrom, Anne-Marie. Division of Nursing, Department of Neurobiology, Care Sciences and Society, Karolinska Institutet, Huddinge, Sweden. anne-marie.bostrom@ki.se						MEDLINE	Ovid Technologies	English
	Journal Article	A. Botngård; A. H. Eide; L. Mosqueda; W. Malmedal	2020	Elder abuse in Norwegian nursing homes: a cross-sectional exploratory study	BMC health services research	20		1	9	Botngard, Anja. Department of Public Health and Nursing, Norwegian University of Science and Technology, Trondheim, Norway. anja.botngard@ntnu.no._x000D_ Eide, Arne Henning. Department of Public Health and Nursing, Norwegian University of Science and Technology, Trondheim, Norway._x000D_ Eide, Arne Henning. Department of Health Research, SINTEF Digital, Oslo, Norway._x000D_ Mosqueda, Laura. Keck …							Elder abuse in Norwegian nursing homes: a cross-sectional exploratory study		1472-6963	https://dx.doi.org/10.1186/s12913-019-4861-z															Adolescent_x000D_ Adult_x000D_ Aged_x000D_ Aged, 80 and over_x000D_ Cross-Sectional Studies_x000D_ *Elder Abuse/sn [Statistics & Numerical Data]_x000D_ Female_x000D_ Humans_x000D_ Male_x000D_ Middle Aged_x000D_ Norway_x000D_ *Nurse-Patient Relations_x000D_ *Nursing Homes/sn [Statistics & Numerical Data]_x000D_ *Nursing Staff/px [Psychology]_x000D_ Nursing Staff/sn [Statistics & Numerical Data]_x0…	BACKGROUND: Elder abuse is a global public health and human rights problem that is predicted to increase as many countries experience a rapid growth in their population of older adults. Elder abuse undermines an older person's well-being and is associated with a range of serious health consequences. In institutional care settings, older residents are particularly vulnerable and hence at higher ri…		Medline, Potentially Eligible: Full Text: Included	http://ovidsp.ovid.com/ovidweb.cgi?T=JS&PAGE=reference&D=medl&NEWS=N&AN=31900138
	Journal Article	A. Bouman; E. van Rossum; S. Evers; T. Ambergen; G. Kempen; P. Knipschild	2008	Effects on health care use and associated cost of a home visiting program for older people with poor health status: a randomized clinical trial in the Netherlands	Journals of Gerontology Series A: Biological Sciences & Medical Sciences	63A		3	291-297								Effects on health care use and associated cost of a home visiting program for older people with poor health status: a randomized clinical trial in the Netherlands		1079-5006													105646555. Language: English. Entry Date: 20080919. Revision Date: 20150711. Publication Type: Journal Article			Geriatric Assessment_x000D_ Health Resource Utilization -- Trends -- In Old Age_x000D_ Home Nursing, Professional -- Economics -- In Old Age_x000D_ Aged_x000D_ Aged, 80 and Over_x000D_ Randomized Controlled Trials_x000D_ Confidence Intervals_x000D_ Cox Proportional Hazards Model_x000D_ Data Analysis Software_x000D_ Data Analysis, Statistical_x000D_ Descriptive Statistics_x000D_ Female_x000D_ Fund…	BACKGROUND: Home visiting programs have been developed to improve the functional abilities of older people and subsequently to reduce the use of institutional care services. The results of trials have been inconsistent and their cost-effectiveness uncertain. Home visits for a high-risk population rather than the general population seems a promising approach. We therefore studied the effects of a …	research; tables/charts; randomized controlled trial. Journal Subset: Biomedical; Peer Reviewed; USA. Special Interest: Gerontologic Care; Home Health Care. Grant Information: The Netherlands Organisation for Health Research and Development (ZonMw) (health grant 22000115), The Hague, the Netherlands. NLM UID: 9502837._x000D_ PMID: 18375878.	Cinhal, Potentially Eligible: Ineligible: Not Elderly Abuse	https://login.wwwproxy1.library.unsw.edu.au/login?url=http://search.ebscohost.com/login.aspx?direct=true&db=cin20&AN=105646555&site=ehost-live&scope=site		Maastricht University, Department of Epidemiology, Maastricht, The Netherlands; ans.nicolaides@epid.unimaas.nl						cin20	EBSCOhost
	Journal Article	M. Bourbonniere; M. Mezey; E. L. Mitty; S. Burger; A. Bonner; B. Bowers; J. B. Burl; D. Carter; J. Dimant; S. A. Jerro; S. C. Reinhard; M. Ter Maat; N. R. Nicholson, Jr.	2009	Expanding the knowledge base of resident and facility outcomes of care delivered by advanced practice nurses in long-term care: expert panel recommendations	Policy, Politics & Nursing Practice	10		1	64-70								Expanding the knowledge base of resident and facility outcomes of care delivered by advanced practice nurses in long-term care: expert panel recommendations		1527-1544	10.1177/1527154409332289												105525176. Language: English. Entry Date: 20090612. Revision Date: 20150820. Publication Type: Journal Article			Advanced Practice Nurses_x000D_ Gerontologic Nursing_x000D_ Long Term Care -- In Old Age_x000D_ Outcomes (Health Care) -- In Old Age_x000D_ Advanced Nursing Practice_x000D_ Aged_x000D_ Coding_x000D_ Cost Benefit Analysis_x000D_ Geriatrics_x000D_ Geropsychiatric Nursing_x000D_ Health Policy_x000D_ Health Resource Allocation_x000D_ Inpatients_x000D_ Institute of Medicine (U.S.)_x000D_ Insurance, He…	In 2003, a panel of nationally recognized experts in geriatric practice, education, research, public policy, and long-term care convened to examine and make recommendations about care quality and safety issues related to advanced practice nurses (APNs) in nursing home practice. This article reports on the panel recommendation that addressed expanding the evidence base of resident and facility out…	review. Journal Subset: Core Nursing; Nursing; Peer Reviewed; USA. Special Interest: Advanced Nursing Practice; Gerontologic Care; Nursing Administration. NLM UID: 100901316._x000D_ PMID: 19383619.	Cinhal, Potentially Eligible: Ineligible: Not Elderly Abuse	https://login.wwwproxy1.library.unsw.edu.au/login?url=http://search.ebscohost.com/login.aspx?direct=true&db=cin20&AN=105525176&site=ehost-live&scope=site		Dartmouth-Hitchcock Medical Center, Lebanon, NH.						cin20	EBSCOhost
	Thesis	M. Bowman	2005	Gastric residual volume in institutionalized elderly adults		Ph.D.			143 p-143 p								Gastric residual volume in institutionalized elderly adults	Gastric Residual Volume in Institutionalized Elderly Adults	9780542273063																Enteral Nutrition -- In Old Age_x000D_ Gastrointestinal Motility -- Evaluation -- In Old Age_x000D_ Aged_x000D_ Descriptive Research_x000D_ Gastrostomy Tubes_x000D_ Nursing Home Patients_x000D_ Patient Positioning_x000D_ Prospective Studies_x000D_ Human	The purpose of this study was to assess gastric residual volume (GRV) of institutionalized elderly patients who were receiving continuous enteral feeding, controlling for time of measurement, with gastric residual volume (GRV) calculated in four specified body positions. This study was based on the Heitkemper and Shaver model that was further explicated by Heitkemper and Jarrett.This descriptive,…	Accession Number: 109846307. Language: English. Entry Date: 20070427. Revision Date: 20150923. Publication Type: Doctoral Dissertation; research._x000D_ UMI Order AAI3185583	Cinhal, Potentially Eligible: Ineligible: Not Elderly Abuse	https://login.wwwproxy1.library.unsw.edu.au/login?url=http://search.ebscohost.com/login.aspx?direct=true&db=cin20&AN=109846307&site=ehost-live&scope=site								cin20	EBSCOhost
	Journal Article	E. A. Boxerbaum; P. F. Donaldson	2005	Respecting and protecting elders	Journal of Healthcare Protection Management	21		2	67-75					Summer			Respecting and protecting elders	J Healthc Prot Manage	0891-7930													16535951			Aged_x000D_ Aged, 80 and over_x000D_ *Elder Abuse/pc [Prevention & Control]_x000D_ Homes for the Aged/st [Standards]_x000D_ Humans_x000D_ *Nursing Homes/st [Standards]_x000D_ *Safety Management_x000D_ Security Measures_x000D_ United States	As the U.S. population ages, and more people reside in long-term-care facilities, security professionals must learn to assess and address the unique risks of these facilities.	Boxerbaum, Elliot A_x000D_ Donaldson, Patrick F	Medline, Potentially Eligible: Full Text: Excluded: Study Design	http://ovidsp.ovid.com/ovidweb.cgi?T=JS&CSC=Y&NEWS=N&PAGE=fulltext&D=med5&AN=16535951_x000D_ http://primoa.library.unsw.edu.au/openurl/61UNSW_INST/UNSW_SERVICES_PAGE?sid=OVID:medline&id=pmid:16535951&id=doi:&issn=0891-7930&isbn=&volume=21&issue=2&spage=67&pages=67-75&date=2005&title=Journal+of+Healthcare+Protection+Management&atitle=Respecting+and+protecting+elders.&aulast=Boxerbaum&pid=%3Cauthor…		Boxerbaum, Elliot A. Security/Risk Management Consultants, Inc., Columbus, OH, USA.						MEDLINE	Ovid Technologies	English
	Journal Article	C. Brady; C. Fenton; O. Loughran; B. Hayes; M. Hennessy; A. Higgins; I. Leroi; D. Shanagher; D. M. McLoughlin	2022	Nursing home staff mental health during the Covid-19 pandemic in the Republic of Ireland	International Journal of Geriatric Psychiatry	37		1	GPS5648								Nursing home staff mental health during the Covid-19 pandemic in the Republic of Ireland		0885-6230_x000D_ 1099-1166	https://dx.doi.org/10.1002/gps.5648												2014159179			adult_x000D_ article_x000D_ coping behavior_x000D_ *coronavirus disease 2019_x000D_ cross-sectional study_x000D_ disease severity_x000D_ ethnicity_x000D_ exposure_x000D_ female_x000D_ health survey_x000D_ human_x000D_ Ireland_x000D_ male_x000D_ *mental health_x000D_ mental health care personnel_x000D_ mood disorder_x000D_ *nursing home_x000D_ nursing home personnel_x000D_ *pandemic_x000D_ posttra…	Background: Nursing homes for older adults have been disproportionately affected by the Covid-19 pandemic with increased mortality of residents and staff distress. Objective(s): To quantify the mental health of nursing home staff during the Covid-19 pandemic in the Republic of Ireland. Design/Methods: Cross-sectional anonymous study of Republic of Ireland nursing home staff (n = 390) during the t…		Embase, Potentially Eligible: Ineligible: Not Elderly Abuse	http://onlinelibrary.wiley.com/journal/10.1002/(ISSN)1099-1166_x000D_ http://ovidsp.ovid.com/ovidweb.cgi?T=JS&PAGE=reference&D=emed24&NEWS=N&AN=2014159179		D.M. McLoughlin, Department of Psychiatry and Trinity College Institute of Neuroscience, Trinity College Dublin, St Patrick's University Hospital, Dublin, Ireland. E-mail: d.mcloughlin@tcd.ie						Embase		English
	Journal Article	J. Brathwaite; J. B. Goodin; P. Podrazik	2017	A case of financial exploitation of an elderly woman with dementia	Journal of the American Geriatrics Society	65 (Supplement 1)			S161-S162					May	Conference Abstract		A case of financial exploitation of an elderly woman with dementia		0002-8614	http://dx.doi.org/10.1111/imj.13426												616115869			adult_x000D_ advance care planning_x000D_ aged_x000D_ aging_x000D_ Alzheimer disease_x000D_ ambulatory care_x000D_ assisted living facility_x000D_ attention_x000D_ backache_x000D_ caregiver_x000D_ case report_x000D_ cerebrovascular accident_x000D_ cognitive defect_x000D_ cooking_x000D_ death_x000D_ deterioration_x000D_ diagnosis_x000D_ disabled person_x000D_ doctor patient relation_x000D_ drug th…	Background: An 82-year-old female presented in the fall of 2013 to establish primary care. She had been diagnosed with Alzheimer's dementia by neuropsychiatric testing (NPT) in 2011 and history showed a cerebral vascular accident, hypertension and chronic back pain. She lived at home alone since the death of her handicapped son in 2007. No family members were involved in her care and her medical …	2017 Annual Scientific Meeting of the American Geriatrics Society. United States	Embase, Potentially Eligible: Ineligible: Study Design	http://ovidsp.ovid.com/ovidweb.cgi?T=JS&CSC=Y&NEWS=N&PAGE=fulltext&D=emexa&AN=616115869_x000D_ http://primoa.library.unsw.edu.au/openurl/61UNSW_INST/UNSW_SERVICES_PAGE?sid=OVID:embase&id=pmid:&id=doi:10.1111%2Fimj.13426&issn=0002-8614&isbn=&volume=65&issue=Supplement+1&spage=S161&pages=S161-S162&date=2017&title=Journal+of+the+American+Geriatrics+Society&atitle=A+case+of+financial+exploitation+of+…		(Brathwaite, Goodin, Podrazik) Geriatrics, University of Arkansas for Medical Sciences, Little Rock, AR, United States (Goodin) COE, Walden University, Little Rock, AR, United States_x000D_ J. Brathwaite, Geriatrics, University of Arkansas for Medical Sciences, Little Rock, AR, United States						Embase	Ovid Technologies	English
	Journal Article	M. Brennan; B. Setters	2022	Neurosyphilis Diagnosis by Treatment	Journal of the American Geriatrics Society	70		SUPPL 1	S97-S98			Annual Scientific Meeting of the American Geriatrics Society, AGS 2022. Orlando, FL United States.					Neurosyphilis Diagnosis by Treatment		1531-5487	https://dx.doi.org/10.1111/jgs.v70.S1												637954571			adult_x000D_ adverse drug reaction_x000D_ aggression_x000D_ bacteremia_x000D_ behavior change_x000D_ behavior disorder_x000D_ brain atrophy_x000D_ brain disease_x000D_ case report_x000D_ cerebrospinal fluid_x000D_ clinical article_x000D_ conference abstract_x000D_ delirium_x000D_ dementia_x000D_ diagnosis_x000D_ drug dose titration_x000D_ drug therapy_x000D_ follow up_x000D_ hallucination_x000D_ …	Background: Encephalopathy is a common condition requiring hospital admission. Causes are often multifactorial and include infection, metabolic derangements, hypoxia, toxin exposure, and trauma among others. Case Description: This patient is a 64 year old man with a five year history of confusion and hallucinations. He had a history of HIV with intermittent antiretroviral adherence since 1985. CS…		Embase, Potentially Eligible: Ineligible: Not Elderly Abuse	http://ovidsp.ovid.com/ovidweb.cgi?T=JS&PAGE=reference&D=emexa&NEWS=N&AN=637954571		M. Brennan, Geriatrics, University of Louisville, Louisville, KY, United States						Embase		English
	Journal Article	W. Brennan	2010	Safer lone working: assessing the risk to health professionals	Br J Nurs	19		22	1428-30				2010/12/09	Dec 9-2011 Jan 13			Safer lone working: assessing the risk to health professionals	British journal of nursing (Mark Allen Publishing)	0966-0461 (Print)_x000D_ 0966-0461													21139525			Employment_x000D_ Humans_x000D_ Nursing Staff/*organization & administration_x000D_ Nursing, Supervisory_x000D_ *Occupational Health/statistics & numerical data_x000D_ Risk Assessment/*organization & administration_x000D_ Safety Management/*organization & administration_x000D_ *Social Isolation_x000D_ United Kingdom/epidemiology_x000D_ Violence/*prevention & control/statistics & numerical data_x0…	Lone working is increasing in the UK, as care delivery aims to keep people at home. This means that the relative safety of a hospital or clinic with colleagues present is increasingly being replaced by isolated workers in unfamiliar and potentially dangerous situations. Lone workers should be as safe and protected as colleagues who work in a shared base and employers have a legal responsibility t…	Brennan, Walter_x000D_ Journal Article_x000D_ England_x000D_ Br J Nurs. 2010 Dec 9-2011 Jan 13;19(22):1428-30.	Pubmed, Potentially Eligible, Ineligible: Not Elderly Abuse			oliverbrennan@btinternet.com							NLM	eng
	Journal Article	J. A. Brickley; S. F. Lu; G. J. Wedig	2017	Malpractice Laws and Incentives to Shield Assets: Evidence from Nursing Homes	Journal of Empirical Legal Studies	14		2	301-332						Article		Malpractice Laws and Incentives to Shield Assets: Evidence from Nursing Homes			10.1111/jels.12148																	Cited By :1_x000D_ Export Date: 31 May 2018	Scopus, Potentially Eligible, Ineligible: Not Elderly Abuse	https://www.scopus.com/inward/record.uri?eid=2-s2.0-85018286492&doi=10.1111%2fjels.12148&partnerID=40&md5=c621815f3daaef911658b33e81da20c7								Scopus
	Journal Article	L. Bright-Long	2006	Alzheimer's treatment in nursing homes: room for improvement	Journal of the American Medical Directors Association	7		2	90-5					Feb	Review		Alzheimer's treatment in nursing homes: room for improvement	J Am Med Dir Assoc	1525-8610	https://dx.doi.org/10.1016/j.jamda.2005.09.010												16461250			Activities of Daily Living_x000D_ Aged_x000D_ Algorithms_x000D_ Alzheimer Disease/di [Diagnosis]_x000D_ *Alzheimer Disease/dt [Drug Therapy]_x000D_ Cholinesterase Inhibitors/tu [Therapeutic Use]_x000D_ Clinical Protocols_x000D_ Cost-Benefit Analysis_x000D_ Data Collection_x000D_ Decision Trees_x000D_ Evidence-Based Medicine_x000D_ Excitatory Amino Acid Antagonists/tu [Therapeutic Use]_x000D_ Geri…	Managing Alzheimer's disease (AD) continues to challenge long-term care physicians and administrators. Although pharmacologic treatment can substantially benefit AD patients in the nursing home setting, common misconceptions and skepticism about its value are barriers to treatment use. Aggressive treatment for AD maximizes patient function and independence and is cost-effective. Herein we discuss…	Bright-Long, Lory_x000D_ S1525-8610(05)00547-5	Medline, Potentially Eligible: Ineligible: Not Elderly Abuse	http://ovidsp.ovid.com/ovidweb.cgi?T=JS&CSC=Y&NEWS=N&PAGE=fulltext&D=med5&AN=16461250_x000D_ http://primoa.library.unsw.edu.au/openurl/61UNSW_INST/UNSW_SERVICES_PAGE?sid=OVID:medline&id=pmid:16461250&id=doi:10.1016%2Fj.jamda.2005.09.010&issn=1525-8610&isbn=&volume=7&issue=2&spage=90&pages=90-5&date=2006&title=Journal+of+the+American+Medical+Directors+Association&atitle=Alzheimer%27s+treatment+in+…		Bright-Long, Lory. Maria Regina Residence, 1725 Brentwood Road, Building 1, Brentwood, NY 11717, USA. lorycmd2@hotmail.com						MEDLINE	Ovid Technologies	English
	Journal Article	R. Brimelow; E. Beattie; G. Byrne; N. Dissanayaka	2023	Frequency of changed behaviours in residential aged care and common mitigation strategies - A retrospective review of behavioural report logs	Journal of clinical nursing	32		15-16	4771-4781	Brimelow, Rachel. The University of Queensland Centre for Clinical Research, Herston, Queensland, Australia._x000D_ Beattie, Elizabeth. School of Nursing, Queensland University of Technology, Kelvin Grove, Queensland, Australia._x000D_ Beattie, Elizabeth. Institute of Health and Biomedical Innovation, Kelvin Grove, Queensland, Australia._x000D_ Byrne, Gerard. The University of Queensland Centre f…							Frequency of changed behaviours in residential aged care and common mitigation strategies - A retrospective review of behavioural report logs		1365-2702_x000D_ 0962-1067	https://dx.doi.org/10.1111/jocn.16531															Aged_x000D_ Humans_x000D_ *Nursing Homes_x000D_ Dementia/px [Psychology]_x000D_ *Dementia_x000D_ Retrospective Studies_x000D_ Homes for the Aged_x000D_ Aggression/px [Psychology]_x000D_ Pain/co [Complications]	BACKGROUND: Changed behaviours in residential aged care facilities (RACF) are frequently reported in the literature. How RACF staff routinely respond to these observed changed behaviours represents a significant gap., OBJECTIVE: To analyse the frequency of changed behaviour reported within RACF behavioural report logs and to ascertain how staff typically manage these behaviours., METHODS: Residen…		Medline, Potentially Eligible: Ineligible: Not Elderly Abuse	http://ovidsp.ovid.com/ovidweb.cgi?T=JS&PAGE=reference&D=med23&NEWS=N&AN=36168200					20220927//			Ovid MEDLINE(R) <2023>
	Journal Article	D. T. Brown; J. L. Westbury; B. Schuz	2015	Sleep and agitation in nursing home residents with and without dementia	International Psychogeriatrics	27		12	1945-55					Dec	Multicenter Study		Sleep and agitation in nursing home residents with and without dementia	Int Psychogeriatr	1741-203X	https://dx.doi.org/10.1017/S1041610215001568												26424155			Aged_x000D_ Aged, 80 and over_x000D_ Aggression/de [Drug Effects]_x000D_ Australia_x000D_ *Benzodiazepines/tu [Therapeutic Use]_x000D_ Dementia/dt [Drug Therapy]_x000D_ *Dementia/ep [Epidemiology]_x000D_ Female_x000D_ Homes for the Aged_x000D_ Humans_x000D_ Male_x000D_ Nursing Homes_x000D_ Psychomotor Agitation/dt [Drug Therapy]_x000D_ *Psychomotor Agitation/ep [Epidemiology]_x000D_ Sleep/de [Dru…	BACKGROUND: The prevalence of dementia in Australian nursing homes is high. A large proportion of residents express themselves through agitated behaviors, with substantial interpersonal and day-to-day variance. One factor that may increase agitation is poor sleep. The current study aimed to determine if sleep influences symptoms of agitation in nursing home residents, and whether this effect diff…	Brown, Donnamay T_x000D_ Westbury, Juanita L_x000D_ Schuz, Benjamin_x000D_ S1041610215001568	Medline, Potentially Eligible: Ineligible: Not Elderly Abuse	http://ovidsp.ovid.com/ovidweb.cgi?T=JS&CSC=Y&NEWS=N&PAGE=fulltext&D=medl&AN=26424155_x000D_ http://primoa.library.unsw.edu.au/openurl/61UNSW_INST/UNSW_SERVICES_PAGE?sid=OVID:medline&id=pmid:26424155&id=doi:10.1017%2FS1041610215001568&issn=1041-6102&isbn=&volume=27&issue=12&spage=1945&pages=1945-55&date=2015&title=International+Psychogeriatrics&atitle=Sleep+and+agitation+in+nursing+home+residents…		Brown, Donnamay T. Division of Psychology,School of Medicine,University of Tasmania,Hobart,Australia._x000D_ Westbury, Juanita L. Wicking Dementia Research and Education Centre,School of Medicine,University of Tasmania,Hobart,Australia._x000D_ Schuz, Benjamin. Division of Psychology,School of Medicine,University of Tasmania,Hobart,Australia.						MEDLINE	Ovid Technologies	English
	Book Section	P. Brownell	2010	Social issues and social policy response to abuse and neglect of older adults	Aging, Ageism and Abuse				1-15								Social issues and social policy response to abuse and neglect of older adults			10.1016/B978-0-12-381508-8.00001-1																	Export Date: 13 March 2017	Scopus, Potentially Eligible, Ineligible: Study Design	https://www.scopus.com/inward/record.uri?eid=2-s2.0-84882743016&doi=10.1016%2fB978-0-12-381508-8.00001-1&partnerID=40&md5=38845f4a6ea143804de72848beeb66ba								Scopus
	Journal Article	S. Brude; R. S. White; A. Thomson Reuters	2018	Quality of Healthcare	Issue Brief - Health Policy Tracking Service	2018			1-27					Dec 24			Quality of Healthcare	Issue Brief Health Policy Track Serv														30681781			Aged_x000D_ Child_x000D_ Child Health Services_x000D_ Computer Security_x000D_ Dementia/pc [Prevention & Control]_x000D_ Disaster Planning_x000D_ Drug Costs_x000D_ Elder Abuse_x000D_ Electronic Health Records_x000D_ Equipment Failure_x000D_ Federal Government_x000D_ Foreign Medical Graduates_x000D_ Health Services for the Aged_x000D_ Home Care Services_x000D_ Hospice Care_x000D_ Hospitals_x000D_ …		Brude, Sydney_x000D_ White, Robert S_x000D_ Thomson Reuters Accelus.	Medline, Potentially Eligible,Ineligible: Study Design	http://ovidsp.ovid.com/ovidweb.cgi?T=JS&CSC=Y&NEWS=N&PAGE=fulltext&D=medl&AN=30681781_x000D_ http://primoa.library.unsw.edu.au/openurl/61UNSW_INST/UNSW_SERVICES_PAGE?sid=OVID:medline&id=pmid:30681781&id=doi:&issn=&isbn=&volume=2018&issue=&spage=1&pages=1-27&date=2018&title=Issue+Brief+-+Health+Policy+Tracking+Service&atitle=Quality+of+Healthcare.&aulast=Brude&pid=%3Cauthor%3EBrude+S%3BWhite+RS%3B…		Brude, Sydney. Thomson Reuters Accelus._x000D_ White, Robert S. Thomson Reuters Accelus.						MEDLINE	Ovid Technologies	English
	Journal Article	M. Buenaver; S. Meghani	2016	Implementation of non-pharmacological treatment for dementia-related behaviors in a VA medical center	Journal of the American Geriatrics Society	64			S213					May	Conference Abstract		Implementation of non-pharmacological treatment for dementia-related behaviors in a VA medical center		1532-5415	http://dx.doi.org/10.1111/jgs.14231												72300109			dementia_x000D_ American_x000D_ geriatrics_x000D_ society_x000D_ drug therapy_x000D_ human_x000D_ patient_x000D_ assault_x000D_ nursing staff_x000D_ diagnosis_x000D_ aggression_x000D_ nursing home_x000D_ mental health_x000D_ health_x000D_ psychiatrist_x000D_ nurse_x000D_ psychologist_x000D_ personal experience_x000D_ United States	Background: VA Eastern Kansas operates a 10-bed behavioral health nursing home unit to asess and treat patients with mental health diagnoses. Eighty percent of these patients have dementia. Behaviors such as wandering, verbal and physical aggression, resistance to care, sundowning are few of the commonly seen symptoms among patients cared for on this unit. Design: Pre- and Post-Intervention Metho…	American Geriatrics Society 2016 Annual Scientific Meeting. Long Beach, CA United States. Conference Start: 20160519. Conference End: 20160521. Conference Publication: (var.pagings)	Embase, Potentially Eligible: Ineligible: Not Elderly Abuse	http://ovidsp.ovid.com/ovidweb.cgi?T=JS&CSC=Y&NEWS=N&PAGE=fulltext&D=emed18a&AN=72300109_x000D_ http://primoa.library.unsw.edu.au/openurl/61UNSW_INST/UNSW_SERVICES_PAGE?sid=OVID:embase&id=pmid:&id=doi:10.1111%2Fjgs.14231&issn=1532-5415&isbn=&volume=64&issue=&spage=S213&pages=S213&date=2016&title=Journal+of+the+American+Geriatrics+Society&atitle=Implementation+of+non-pharmacological+treatment+for+…		(Buenaver) Behavioral Health, VA Eastern Kansas, Tonganoxie, KS, United States (Meghani) Geriatrics and Extended Care, VA Eastern Kansas, Topeka, KS, United States_x000D_ M. Buenaver, Behavioral Health, VA Eastern Kansas, Tonganoxie, KS, United States						Embase	Ovid Technologies	English
	Journal Article	R. Bulajic; T. V. Caprio	2010	Risky sexual behavior in the nursing home: Balancing resident autonomy and risks	Journal of the American Geriatrics Society	58			S199					April	Conference Abstract		Risky sexual behavior in the nursing home: Balancing resident autonomy and risks		0002-8614	http://dx.doi.org/10.1111/j.1532-5415.2010.02850.x												70990805			sexual behavior_x000D_ nursing home_x000D_ risk_x000D_ geriatrics_x000D_ society_x000D_ privacy_x000D_ sexuality_x000D_ human_x000D_ Human immunodeficiency virus_x000D_ safety_x000D_ male_x000D_ nursing_x000D_ consensus_x000D_ policy_x000D_ Human immunodeficiency virus infection_x000D_ abuse_x000D_ public health_x000D_ money_x000D_ high risk behavior_x000D_ advertizing_x000D_ decision making_x000…	Background: Sexuality is a challenging issue when nursing homes attempt to accommodate the expressed needs of residents.Regardless of age, residents have a right to privacy and a sexual life, but there is also an obligation to protect them from abuse, injury and exploitation. We present a case of a resident with HIV taking part in high risk-taking sexual behavior. Case: 76 year old man with progr…	2010 Annual Scientific Meeting of the American Geriatrics Society. Orlando, FL United States. Conference Start: 20100512. Conference End: 20100515. Conference Publication: (var.pagings)	Embase, Potentially Eligible: Ineligible: Direction of Abuse	http://ovidsp.ovid.com/ovidweb.cgi?T=JS&CSC=Y&NEWS=N&PAGE=fulltext&D=emed12&AN=70990805_x000D_ http://primoa.library.unsw.edu.au/openurl/61UNSW_INST/UNSW_SERVICES_PAGE?sid=OVID:embase&id=pmid:&id=doi:10.1111%2Fj.1532-5415.2010.02850.x&issn=0002-8614&isbn=&volume=58&issue=&spage=S199&pages=S199&date=2010&title=Journal+of+the+American+Geriatrics+Society&atitle=Risky+sexual+behavior+in+the+nursing+h…		(Bulajic, Caprio) Division of Geriatrics, University of Rochester Medical Center, Rochester, NY, United States_x000D_ R. Bulajic, Division of Geriatrics, University of Rochester Medical Center, Rochester, NY, United States						Embase	Ovid Technologies	English
	Journal Article	N. Bunker; C. Woods; J. Conway; K. Usher	2017	Patterns of ‘at home’ alcohol-related injury presentations to emergency departments – An integrative literature review	Collegian	24		3	293-302						Article		Patterns of ‘at home’ alcohol-related injury presentations to emergency departments – An integrative literature review			10.1016/j.colegn.2016.04.005																	Export Date: 31 May 2018	Scopus, Potentially Eligible, Ineligible: Not Residential Care	https://www.scopus.com/inward/record.uri?eid=2-s2.0-84966570620&doi=10.1016%2fj.colegn.2016.04.005&partnerID=40&md5=1f09fe91cdb927a9172947ef5d812394								Scopus
	Journal Article	A. W. Burgess; K. Brown; K. Bell; L. E. Ledray; J. C. Poarch	2005	Sexual abuse of older adults	American Journal of Nursing	105		10	66-71					Oct	Case Reports		Sexual abuse of older adults	Am	0002-936X													16205414			Aged_x000D_ Female_x000D_ *Forensic Medicine_x000D_ *Geriatric Nursing_x000D_ Homes for the Aged_x000D_ Humans_x000D_ Middle Aged_x000D_ Nursing Homes_x000D_ Sex Offenses/px [Psychology]_x000D_ *Sex Offenses/sn [Statistics & Numerical Data]_x000D_ United States/ep [Epidemiology]		Burgess, Ann Wolbert_x000D_ Brown, Kathleen_x000D_ Bell, Kathleen_x000D_ Ledray, Linda E_x000D_ Poarch, Jill C_x000D_ 00000446-200510000-00037	Medline, Potentially Eligible: Full Text: Excluded: Study Design	http://ovidsp.ovid.com/ovidweb.cgi?T=JS&CSC=Y&NEWS=N&PAGE=fulltext&D=med5&AN=16205414_x000D_ http://primoa.library.unsw.edu.au/openurl/61UNSW_INST/UNSW_SERVICES_PAGE?sid=OVID:medline&id=pmid:16205414&id=doi:&issn=0002-936X&isbn=&volume=105&issue=10&spage=66&pages=66-71&date=2005&title=American+Journal+of+Nursing&atitle=Sexual+abuse+of+older+adults.&aulast=Burgess&pid=%3Cauthor%3EBurgess+AW%3BBrow…		Burgess, Ann Wolbert. Boston College, William F. Connell School of Nursing, Chestnut Hill, MA, USA. burges@bc.edu						MEDLINE	Ovid Technologies	English
	Journal Article	A. W. Burgess; H. Ramsey-Klawsnik; S. B. Gregorian	2008	Comparing routes of reporting in elder sexual abuse cases	Journal of Elder Abuse & Neglect	20		4	336-52						Comparative Study_x000D_ Research Support, Non-U.S. Gov't		Comparing routes of reporting in elder sexual abuse cases	J Elder Abuse Negl	0894-6566	https://dx.doi.org/10.1080/08946560802359250												19042661			Adult_x000D_ Aged_x000D_ Aged, 80 and over_x000D_ Caregivers/lj [Legislation & Jurisprudence]_x000D_ *Caregivers/sn [Statistics & Numerical Data]_x000D_ *Elder Abuse/di [Diagnosis]_x000D_ Elder Abuse/lj [Legislation & Jurisprudence]_x000D_ *Elder Abuse/sn [Statistics & Numerical Data]_x000D_ Female_x000D_ Forensic Medicine/mt [Methods]_x000D_ Home Nursing_x000D_ Homes for the Aged_x000D_ Humans_x…	An exploratory study of 284 cases of alleged elder sexual abuse revealed fairly equal numbers of reports to the criminal justice system (CJS) and to Adult Protective Services (APS). Comparison of these two routes of reporting indicated the following: Suspected victims reported to APS were more likely to reside in their own homes, not receive rape exams, and have cognitive disabilities. Their alle…	Burgess, Ann Wolbert_x000D_ Ramsey-Klawsnik, Holly_x000D_ Gregorian, Sarah B	Medline, Potentially Eligible: Ineligible: Not Elderly Abuse	http://ovidsp.ovid.com/ovidweb.cgi?T=JS&CSC=Y&NEWS=N&PAGE=fulltext&D=med6&AN=19042661_x000D_ http://primoa.library.unsw.edu.au/openurl/61UNSW_INST/UNSW_SERVICES_PAGE?sid=OVID:medline&id=pmid:19042661&id=doi:10.1080%2F08946560802359250&issn=0894-6566&isbn=&volume=20&issue=4&spage=336&pages=336-52&date=2008&title=Journal+of+Elder+Abuse+%26+Neglect&atitle=Comparing+routes+of+reporting+in+elder+sexua…		Burgess, Ann Wolbert. Boston College School of Nursing, Chestnut Hill, MA 02467, USA. burges@bc.edu						MEDLINE	Ovid Technologies	English
	Journal Article	A. W. Burgess; M. E. Watt; K. M. Brown; D. Petrozzi	2006	Management of elder sexual abuse cases in critical care settings	Crit Care Nurs Clin North Am	18		3	313-9, x				2006/09/12	Sep			Management of elder sexual abuse cases in critical care settings	Critical care nursing clinics of North America	0899-5885 (Print)_x000D_ 0899-5885	10.1016/j.ccell.2006.05.004												16962453			Aged_x000D_ Aged, 80 and over_x000D_ Comorbidity_x000D_ Dementia/epidemiology_x000D_ Elder Abuse/*diagnosis/*statistics & numerical data_x000D_ Emergency Nursing/methods_x000D_ Female_x000D_ Homicide/statistics & numerical data_x000D_ Humans_x000D_ *Nursing Assessment_x000D_ Nursing Homes_x000D_ Rape/*diagnosis/*statistics & numerical data_x000D_ Retrospective Studies_x000D_ United States/epidemi…	Elder sexual abuse remains a silent and often invisible crime in persons who have limited cognitive abilities. On occasion, physical injury to elders is serious enough to require hospitalization and at that point, critical care nurses swing into action. In addition to providing acute care interventions, nurses can collect important forensic evidence through documenting and photographing injuries …	Burgess, Ann Wolbert_x000D_ Watt, Margaret E_x000D_ Brown, Kathleen M_x000D_ Petrozzi, Dona_x000D_ Journal Article_x000D_ United States_x000D_ Crit Care Nurs Clin North Am. 2006 Sep;18(3):313-9, x.	Pubmed, Potentially Eligible, Ineligible: Not Residential Care			William F. Connell School of Nursing, Boston College, 140 Commonwealth Avenue, Cushing Hall 414, Chestnut Hill, MA 02467-3812, USA. burges@bc.edu							NLM	eng
	Journal Article	J. Burnett; R. Campetti; R. Froberg; J. E. S. Beauchamp; K. Lees-Haggerty	2024	Perspectives on elder mistreatment screening and responding in emergency departments: A qualitative study with survivors	INTERNATIONAL JOURNAL OF PSYCHIATRY IN MEDICINE									2024 JAN 9			Perspectives on elder mistreatment screening and responding in emergency departments: A qualitative study with survivors		0091-2174_x000D_ 1541-3527 J9 - INT J PSYCHIAT MED	10.1177/00912174231225765						University of Texas System_x000D_ University of Texas Health Science Center Houston_x000D_ Education Development Center (EDC)			45292			WOS:001140160300001			elder mistreatment_x000D_ survivor perspectives_x000D_ trauma informed care_x000D_ screening_x000D_ adult protective services_x000D_ ABUSE_x000D_ BARRIERS	Objective: Elder Mistreatment (EM) occurs in approximately 10% of older adults and is associated with trauma-related outcomes including depression, anxiety, post-traumatic stress disorder, and early mortality. Low screening and older adult self-reporting rates, especially within Emergency Departments represent missed opportunities for identify and mitigate future EM occurrences and consequences. …	Times Cited in Web of Science Core Collection: 0 Total Times Cited: 0 Cited Reference Count: 19	Scopus, Potentially Eligible: Ineligible: Study Design			Univ Texas Hlth Sci Ctr, McGovern Med Sch, Joan & Stanford Alexander Div Geriatr & Palliat Me, Houston, TX 77030 USA_x000D_ Educ Dev Ctr, Waltham, MA USA_x000D_ Univ Texas Hlth Sci Ctr, Cizik Sch Nursing, Houston, TX 77030 USA_x000D_ Univ Texas Hlth Sci Ctr, McGovern Med Sch, 7000 Fannin St,UCT 2657, Houston, TX 77030 USA								English
	Journal Article	M. J. Butteri; C. Radu; F. Huq; A. Wiglesworth; S. C. Durso; M. Bellantoni	2010	Flu in 15: A Novel 15-Minute Education Program to Promote Acceptance of the Influenza Vaccine Among Health Care Workers	Journal of the American Medical Directors Association	11		7	523-527								Flu in 15: A Novel 15-Minute Education Program to Promote Acceptance of the Influenza Vaccine Among Health Care Workers		1525-8610	10.1016/j.jamda.2010.04.001												104921470. Language: English. Entry Date: 20101213. Revision Date: 20150711. Publication Type: Journal Article			Influenza Vaccine -- Therapeutic Use_x000D_ Immunization -- Education_x000D_ Quality Improvement_x000D_ Staff Development_x000D_ Nursing Home Personnel -- Education_x000D_ Long Term Care_x000D_ Influenza -- Prevention and Control_x000D_ Cross Infection -- Prevention and Control_x000D_ Nursing Homes_x000D_ Multidisciplinary Care Team_x000D_ Surveys_x000D_ Convenience Sample_x000D_ Behavioral Chang…	Introduction and Rationale: A performance improvement project was undertaken to increase health care worker (HCW) influenza vaccination acceptance rates in the long-term care setting by using a novel 15-minute education intervention called the “Flu in 15.” As a core principle, we taught that more Americans die from complications of influenza than hepatitis B, yet there remains individual reluctan…	research; tables/charts. Journal Subset: Biomedical; Peer Reviewed; USA. Special Interest: Gerontologic Care; Quality Assurance. NLM UID: 100893243._x000D_ PMID: 20816342.	Cinhal, Potentially Eligible: Ineligible: Not Elderly Abuse	https://login.wwwproxy1.library.unsw.edu.au/login?url=http://search.ebscohost.com/login.aspx?direct=true&db=cin20&AN=104921470&site=ehost-live&scope=site		Division of Geriatric Medicine and Gerontology, Johns Hopkins School of Medicine, Baltimore, MD						cin20	EBSCOhost
	Journal Article	R. Buzgová; K. Ivanová	2009	Elder abuse and mistreatment in residential settings	Nurs Ethics	16		1	110-26					Jan			Elder abuse and mistreatment in residential settings		0969-7330 (Print)_x000D_ 0969-7330	10.1177/0969733008097996												19103695			Adult_x000D_ Aged_x000D_ Aged, 80 and over_x000D_ Burnout, Professional_x000D_ Czech Republic_x000D_ Elder Abuse/*prevention & control_x000D_ Female_x000D_ *Homes for the Aged_x000D_ Humans_x000D_ Male_x000D_ Middle Aged_x000D_ Nursing Staff/organization & administration_x000D_ Patient Rights	Older people living in a residential setting have the right to respectful care based on professional ethics. The aim of this study was to describe employees' and clients' lived experiences of elder abuse. A qualitative phenomenological method was used with 26 employees and 20 residents from four homes for elderly people in the town of Ostrava, Czech Republic, and two managers from outside these i…	Buzgová, Radka_x000D_ Ivanová, Katerina_x000D_ Journal Article_x000D_ Research Support, Non-U.S. Gov't_x000D_ England_x000D_ 2008/12/24_x000D_ Nurs Ethics. 2009 Jan;16(1):110-26. doi: 10.1177/0969733008097996.	Pubmed, Potentially Eligible, Ineligible: Study Design			Department of Nursing and Midwifery, Medical Social Faculty, Ostrava University, Ostrava-Zábreh, Czech Republic. radka.buzgova@osu.cz							NLM	eng
	Journal Article	R. Buzgová; K. Ivanová	2011	Violation of ethical principles in institutional care for older people	Nursing Ethics	18		1	64-78					Jan	Research Support, Non-U.S. Gov't		Violation of ethical principles in institutional care for older people	Nurs Ethics	1477-0989	https://dx.doi.org/10.1177/0969733010385529												21285198			Adult_x000D_ Aged_x000D_ Aged, 80 and over_x000D_ *Burnout, Professional/ep [Epidemiology]_x000D_ Burnout, Professional/nu [Nursing]_x000D_ Czech Republic/ep [Epidemiology]_x000D_ *Elder Abuse/es [Ethics]_x000D_ *Elder Abuse/sn [Statistics & Numerical Data]_x000D_ Ethics, Nursing_x000D_ Female_x000D_ *Homes for the Aged/es [Ethics]_x000D_ Homes for the Aged/og [Organization & Administration]_x000…	This study focuses on issues of elder abuse in residential settings. Violation of ethical principles is shown in the results of this quantitative study aimed at defining the extent, nature and causes of such abuse by employees' unethical conduct towards clients in senior homes (i.e. residential nursing homes) in the Moravian-Silesian region of the Czech Republic. The research sample comprised 454…	Buzgova, Radka_x000D_ Ivanova, Katerina_x000D_ 18/1/64	Medline, Potentially Eligible: Full Text: Included	http://ovidsp.ovid.com/ovidweb.cgi?T=JS&CSC=Y&NEWS=N&PAGE=fulltext&D=med7&AN=21285198_x000D_ http://primoa.library.unsw.edu.au/openurl/61UNSW_INST/UNSW_SERVICES_PAGE?sid=OVID:medline&id=pmid:21285198&id=doi:10.1177%2F0969733010385529&issn=0969-7330&isbn=&volume=18&issue=1&spage=64&pages=64-78&date=2011&title=Nursing+Ethics&atitle=Violation+of+ethical+principles+in+institutional+care+for+older+peo…		Buzgova, Radka. Department of Nursing and Midwifery, Faculty of Health Studies, Ostrava University, Czech Republic. radka.buzgova@osu.cz						MEDLINE	Ovid Technologies	English
	Journal Article	R. S. Buzi; P. B. Smith	2013	Project passport: Engaging pregnant adolescents in a journey of self-discovery and commitment to the future	Journal of Adolescent Health	1)			S110					February	Conference Abstract		Project passport: Engaging pregnant adolescents in a journey of self-discovery and commitment to the future		1054-139X	http://dx.doi.org/10.1016/j.jadohealth.2012.10.249												70979721			human_x000D_ society_x000D_ adolescent health_x000D_ adolescent_x000D_ female_x000D_ pregnancy_x000D_ male_x000D_ prenatal care_x000D_ parent_x000D_ date (fruit)_x000D_ juvenile_x000D_ child_x000D_ tobacco_x000D_ follow up_x000D_ case management_x000D_ sexuality_x000D_ child care_x000D_ childbirth_x000D_ interpersonal communication_x000D_ exercise_x000D_ school health nursing_x000D_ partner viole…	Purpose: This second-year Adolescent Family Life (AFL) Care Demonstration Project examines the effectiveness of an integrated intervention that includes Centering Pregnancy, a group model for prenatal care, a Positive Youth Development approach and involving partners and families compared to standard care alone in improving pregnancy and child outcomes among pregnant adolescents. Methods: A quasi…	2013 Annual Meeting of the Society for Adolescent Health and Medicine, SAHM 2013. Atlanta, GA United States. Conference Start: 20130313. Conference End: 20130316. Conference Publication: (var.pagings). 52 (2 SUPPL	Embase, Potentially Eligible: Ineligible: Not Elderly Abuse	http://ovidsp.ovid.com/ovidweb.cgi?T=JS&CSC=Y&NEWS=N&PAGE=fulltext&D=emed15&AN=70979721_x000D_ http://primoa.library.unsw.edu.au/openurl/61UNSW_INST/UNSW_SERVICES_PAGE?sid=OVID:embase&id=pmid:&id=doi:10.1016%2Fj.jadohealth.2012.10.249&issn=1054-139X&isbn=&volume=52&issue=2+SUPPL.+1&spage=S110&pages=S110&date=2013&title=Journal+of+Adolescent+Health&atitle=Project+passport%3A+Engaging+pregnant+adol…		(Buzi, Smith) Baylor College of Medicine, Teen Health Clinic, United States_x000D_ R.S. Buzi, Baylor College of Medicine, Teen Health Clinic, United States						Embase	Ovid Technologies	English
	Journal Article	W. Cabin	2020	In the Realm of Haunting Ghosts: Denying the Existence of Substance Abuse in Medicare Home Health	Journal of Evidence-Based Social Work	17		2	226-236					Mar	Article		In the Realm of Haunting Ghosts: Denying the Existence of Substance Abuse in Medicare Home Health	J. Evid.-Based Soc. Work	2640-8066	10.1080/26408066.2020.1723770												WOS:000515266600001			Medicare_x000D_ nurses_x000D_ home health_x000D_ substance use_x000D_ substance abuse_x000D_ use disorders_x000D_ Social Work	Purpose: There is extensive literature on the significance of substance use, misuse, and abuse among the elderly in the United States. A literature review indicates no studies on the nature, significance, or impacts of the lack of substance use and abuse coverage in Medicare home health. Method: The current study is an initial, exploratory study to address the literature gap, based on interviews …	ISI Document Delivery No.: KU2SL_x000D_ Times Cited: 0_x000D_ Cited Reference Count: 20_x000D_ Cabin, William_x000D_ Cabin, William/0000-0002-4526-2026_x000D_ 0_x000D_ 1_x000D_ Taylor & francis inc_x000D_ Philadelphia_x000D_ 2640-8074	Web of Science, Potentially Eligible: Ineligible: Not Elderly Abuse	<Go to ISI>://WOS:000515266600001		[Cabin, William] Temple Univ, Dept Social Work, 1301 Cecil Moore Blvd,Ritter Annex 5th Floor, Philadelphia, PA 19122 USA._x000D_ Cabin, W (reprint author), Temple Univ, Dept Social Work, 1301 Cecil Moore Blvd,Ritter Annex 5th Floor, Philadelphia, PA 19122 USA._x000D_ wcabin@umich.edu								English
	Journal Article	D. C. Calleson; P. D. Sloane; L. W. Cohen	2006	Effectiveness of mailing Bathing Without a Battle" to all US nursing homes"	Gerontology & Geriatrics Education	27		1	67-79						Evaluation Studies_x000D_ Research Support, N.I.H., Extramural_x000D_ Research Support, Non-U.S. Gov't		Effectiveness of mailing Bathing Without a Battle" to all US nursing homes"	Gerontol Geriatr Educ	0270-1960	https://dx.doi.org/10.1300/J021v27n01_05												16873210			Adult_x000D_ Aged_x000D_ Aged, 80 and over_x000D_ Aggression_x000D_ *Alzheimer Disease/nu [Nursing]_x000D_ Alzheimer Disease/pp [Physiopathology]_x000D_ Alzheimer Disease/px [Psychology]_x000D_ *Baths/mt [Methods]_x000D_ Baths/px [Psychology]_x000D_ Cd-rom_x000D_ *Education, Nursing, Continuing/mt [Methods]_x000D_ *Geriatric Nursing/ed [Education]_x000D_ Humans_x000D_ *Long-Term Care_x000D_ Middl…	An educational CD-ROM/video program was developed to educate nursing home staff about two research-based techniques for reducing agitation and aggression during bathing of persons with Alzheimer's disease, including person-centered showering and the towel bath. This educational program was distributed free of charge to all 15,453 US nursing homes in the Centers for Medicare and Medicaid Services …	Calleson, Diane C_x000D_ Sloane, Philip D_x000D_ Cohen, Lauren W	Medline, Potentially Eligible: Ineligible: Not Elderly Abuse	http://ovidsp.ovid.com/ovidweb.cgi?T=JS&CSC=Y&NEWS=N&PAGE=fulltext&D=med5&AN=16873210_x000D_ http://primoa.library.unsw.edu.au/openurl/61UNSW_INST/UNSW_SERVICES_PAGE?sid=OVID:medline&id=pmid:16873210&id=doi:10.1300%2FJ021v27n01_05&issn=0270-1960&isbn=&volume=27&issue=1&spage=67&pages=67-79&date=2006&title=Gerontology+%26+Geriatrics+Education&atitle=Effectiveness+of+mailing+%22Bathing+Without+a+Ba…		Calleson, Diane C. Public Health Leadership Program, Department of Family Medicine, The University of North Carolina at Chapel Hill, School of Public Health, Chapel Hill, NC 27599, USA. diane_calleson@med.unc.edu						MEDLINE	Ovid Technologies	English
	Journal Article	D. Camerino; M. Estryn-Behar; P. M. Conway; B. I. J. M. van Der Heijden; H. M. Hasselhorn	2008	Work-related factors and violence among nursing staff in the European NEXT study: A longitudinal cohort study	International Journal of Nursing Studies	45		1	35-50					January			Work-related factors and violence among nursing staff in the European NEXT study: A longitudinal cohort study		0020-7489	http://dx.doi.org/10.1016/j.ijnurstu.2007.01.013												350192469			Nursing_x000D_ Organizational commitment_x000D_ Perceived health_x000D_ Teamwork_x000D_ Work-related factors_x000D_ Workplace violence_x000D_ adult_x000D_ article_x000D_ comparative study_x000D_ cross-sectional study_x000D_ epidemiology_x000D_ Europe/ep [Epidemiology]_x000D_ female_x000D_ health personnel attitude_x000D_ health survey_x000D_ human_x000D_ longitudinal study_x000D_ male_x000D_ midd…	Background: The occurrence of workplace violence is rather frequent within the nursing profession, with well-known consequences on the psychological health of victims. Objectives: This study is aimed at assessing the relationships between relevant individual, organizational, and psychosocial factors, and the frequency of several types of workplace violence; the direct as well as the interactive i…		Embase, Potentially Eligible: Ineligible: Direction of Abuse	http://ovidsp.ovid.com/ovidweb.cgi?T=JS&CSC=Y&NEWS=N&PAGE=fulltext&D=emed11&AN=350192469_x000D_ http://primoa.library.unsw.edu.au/openurl/61UNSW_INST/UNSW_SERVICES_PAGE?sid=OVID:embase&id=pmid:17362960&id=doi:10.1016%2Fj.ijnurstu.2007.01.013&issn=0020-7489&isbn=&volume=45&issue=1&spage=35&pages=35-50&date=2008&title=International+Journal+of+Nursing+Studies&atitle=Work-related+factors+and+violence…		(Camerino, Conway) Department of Occupational Health, University of Milan, Milan, Italy (Camerino, Conway) Fondazione Ospedale Maggiore Policlinico Mangiagalli e Regina Elena, Milan, Italy (Estryn-Behar) Service Central de Medecine, Travail Hopitaux Hotel Dieu AP-HP de Paris, Paris, France (van Der Heijden) Maastricht School of Management, Maastricht, Netherlands (van Der Heijden) Open University…						Embase	Ovid Technologies	English
	Journal Article	I. D. Cameron; L. D. Gillespie; M. C. Robertson; G. R. Murray; K. D. Hill; R. G. Cumming; N. Kerse	2012	Interventions for preventing falls in older people in care facilities and hospitals	Cochrane Database of Systematic Reviews			12	N.PAG-N.PAG								Interventions for preventing falls in older people in care facilities and hospitals		1469-493X	10.1002/14651858.CD005465.pub2												105309060. Language: English. Entry Date: 20101029. Revision Date: 20150711. Publication Type: Journal Article			Accidental Falls -- Prevention and Control_x000D_ Nursing Home Patients_x000D_ Outcomes (Health Care)_x000D_ Accidental Falls -- Risk Factors_x000D_ Clinical Trials_x000D_ Confidence Intervals_x000D_ Human_x000D_ Multidisciplinary Care Team_x000D_ Odds Ratio_x000D_ Relative Risk_x000D_ Vitamin D	Falls in care facilities and hospitals are common events that cause considerable morbidity and mortality for older people. This is an update of a review first published in 2010. To assess the effectiveness of interventions designed to reduce falls by older people in care facilities and hospitals. We searched the Cochrane Bone, Joint and Muscle Trauma Group Specialised Register (March 2012); The C…	clinical trial; research; systematic review. Journal Subset: Europe; Peer Reviewed; UK & Ireland. Special Interest: Evidence-Based Practice; Gerontologic Care. NLM UID: 100909747. Cochrane AN: CD005465._x000D_ PMID: 23235623.	Cinhal, Potentially Eligible: Ineligible: Not Elderly Abuse	https://login.wwwproxy1.library.unsw.edu.au/login?url=http://search.ebscohost.com/login.aspx?direct=true&db=cin20&AN=105309060&site=ehost-live&scope=site								cin20	EBSCOhost
	Journal Article	M. Candon; J. Strominger; L. B. Gerlach; D. T. Maust	2023	Antiepileptic prescribing to persons living with dementia residing in nursing homes: A tale of two indications	JOURNAL OF THE AMERICAN GERIATRICS SOCIETY	71		1	89-97					JAN			Antiepileptic prescribing to persons living with dementia residing in nursing homes: A tale of two indications		0002-8614_x000D_ 1532-5415 J9 - J AM GERIATR SOC	10.1111/jgs.18119						University of Pennsylvania_x000D_ US Department of Veterans Affairs_x000D_ Veterans Health Administration (VHA)_x000D_ VA Ann Arbor Healthcare System_x000D_ University of Michigan System_x000D_ University of Michigan			44866			WOS:000880026100001			antiepileptics_x000D_ antipsychotics_x000D_ dementia_x000D_ nursing homes_x000D_ opioids_x000D_ LONG-TERM-CARE_x000D_ OLDER-ADULTS_x000D_ PAIN_x000D_ PREVALENCE_x000D_ MANAGEMENT_x000D_ TRENDS	Background Antiepileptics are commonly prescribed to nursing home residents with Alzheimer's disease and related dementias (ADRD) but there is little scientific support for their use in this population. It is unclear whether different antiepileptics are targeting different indications. Methods Using the Minimum Data Set and Medicare data, including Part D pharmacy claims, we constructed annual co…	Times Cited in Web of Science Core Collection: 8 Total Times Cited: 8 Cited Reference Count: 33	Scopus, Potentially Eligible: Ineligible: Not Elderly Abuse			Univ Penn, Penn Ctr Mental Hlth, Perelman Sch Med, Dept Psychiat, 3535 Market St,3rd Floor, Philadelphia, PA 19104 USA_x000D_ Univ Penn, Wharton Sch, Dept Hlth Care Management, Philadelphia, PA 19104 USA_x000D_ Univ Penn, Leonard Davis Inst Hlth Econ, Philadelphia, PA 19104 USA_x000D_ VA Ann Arbor Healthcare Syst, Ctr Clin Management Res, Ann Arbor, MI USA_x000D_ Univ Michigan, Dept Psychiat, Ann…								English
	Journal Article	T. V. Caprio; J. Karuza; P. R. Katz	2009	Profile of physicians in the nursing home: time perception and barriers to optimal medical practice	Journal of the American Medical Directors Association	10		2	93-97								Profile of physicians in the nursing home: time perception and barriers to optimal medical practice		1525-8610	10.1016/j.jamda.2008.07.007												105464544. Language: English. Entry Date: 20090612. Revision Date: 20150711. Publication Type: Journal Article			Gerontologic Care_x000D_ Long Term Care_x000D_ Medical Practice_x000D_ Nursing Homes_x000D_ Physician Executives_x000D_ Certification_x000D_ Chi Square Test_x000D_ Comparative Studies_x000D_ Descriptive Statistics_x000D_ Female_x000D_ Geriatrics_x000D_ Job Experience_x000D_ Male_x000D_ One-Way Analysis of Variance_x000D_ Physician Attitudes_x000D_ Physician's Role_x000D_ Primary Health Care_x000D…	OBJECTIVES: To describe physician medical practice in nursing homes, including actual time spent for routine encounters with nursing home residents and demographic characteristics of the physicians who serve as medical directors; to determine the congruence between actual time spent for routine encounters with nursing home residents and the physician's view of the optimal time; and to identify ba…	research; tables/charts. Journal Subset: Biomedical; Peer Reviewed; USA. Special Interest: Gerontologic Care. NLM UID: 100893243._x000D_ PMID: 19187876.	Cinhal, Potentially Eligible: Ineligible: Not Elderly Abuse	https://login.wwwproxy1.library.unsw.edu.au/login?url=http://search.ebscohost.com/login.aspx?direct=true&db=cin20&AN=105464544&site=ehost-live&scope=site		University of Rochester, Division of Geriatrics & Aging, Rochester, NY 14620, USA.						cin20	EBSCOhost
	Journal Article	E. Carlson; M. Bengtsson	2014	The uniqueness of elderly care: Registered nurses' experience as preceptors during clinical practice in nursing homes and home-based care	Nurse Education Today	34		4	569-573								The uniqueness of elderly care: Registered nurses' experience as preceptors during clinical practice in nursing homes and home-based care		0260-6917	10.1016/j.nedt.2013.07.017												104039204. Language: English. Entry Date: 20140413. Revision Date: 20150710. Publication Type: Journal Article			Gerontologic Nursing -- Education_x000D_ Preceptorship_x000D_ Registered Nurses_x000D_ Nursing Homes_x000D_ Home Nursing, Professional_x000D_ Human_x000D_ Qualitative Studies_x000D_ Focus Groups_x000D_ Interviews_x000D_ Sweden_x000D_ Convenience Sample_x000D_ Funding Source	Summary: The expected shortage of registered nurses with an advanced degree as specialists in geriatric care or gerontology is imminent. Previous studies report that clinical practice where student nurses are supervised by registered nurses has a direct impact on how students perceive nursing as a profession and future career choice. Considering the anticipated need for well-educated and speciali…	research; tables/charts. Journal Subset: Core Nursing; Europe; Nursing; Peer Reviewed; UK & Ireland. Special Interest: Gerontologic Care; Nursing Education. Grant Information: Postdoctoral Programme for Quality Development in Higher Education at Malmo University, Sweden.. NLM UID: 8511379._x000D_ PMID: 23954003.	Cinhal, Potentially Eligible: Ineligible: Not Elderly Abuse	https://login.wwwproxy1.library.unsw.edu.au/login?url=http://search.ebscohost.com/login.aspx?direct=true&db=cin20&AN=104039204&site=ehost-live&scope=site		Department of Care Science, Faculty of Health and Society, MalmÃ¶ University, SkÃ¥ne University Hospital Entrance 49, SE-20506 MalmÃ¶, Sweden						cin20	EBSCOhost
	Journal Article	R. M. Carnahan; G. D. Brown; E. M. Letuchy; L. M. Rubenstein; B. M. Gryzlak; M. Smith; J. C. Reist; M. W. Kelly; S. K. Schultz; M. T. Weckmann; E. A. Chrischilles	2017	Impact of programs to reduce antipsychotic and anticholinergic use in nursing homes	Alzheimer's and Dementia: Translational Research and Clinical Interventions	3		4	553-561					November			Impact of programs to reduce antipsychotic and anticholinergic use in nursing homes		2352-8737	http://dx.doi.org/10.1016/j.trci.2017.02.003												618891602			Anticholinergics_x000D_ Antipsychotics_x000D_ Dementia_x000D_ Education_x000D_ Nursing home_x000D_ adverse outcome_x000D_ age_x000D_ aged_x000D_ aggression_x000D_ article_x000D_ behavior disorder/dt [Drug Therapy]_x000D_ behavioral and psychological symptom of dementia/dt [Drug Therapy]_x000D_ clinical outcome_x000D_ controlled study_x000D_ delirium/dt [Drug Therapy]_x000D_ delusion_x000D_ dement…	Introduction Antipsychotics are used for managing behavioral and psychological symptoms of dementia (BPSD) but have risks. Anticholinergics can worsen outcomes in dementia. The Improving Antipsychotic Appropriateness in Dementia Patients educational program (IA-ADAPT) and Centers for Medicare and Medicaid Services Partnership to Improve Dementia Care (CMS Partnership) promote improved care for BP…		Embase, Potentially Eligible: Ineligible: Not Elderly Abuse	http://www.journals.elsevier.com/alzheimers-and-dementia-translational-research-and-clinical-interventions/_x000D_ http://ovidsp.ovid.com/ovidweb.cgi?T=JS&CSC=Y&NEWS=N&PAGE=fulltext&D=emexb&AN=618891602_x000D_ http://primoa.library.unsw.edu.au/openurl/61UNSW_INST/UNSW_SERVICES_PAGE?sid=OVID:embase&id=pmid:&id=doi:10.1016%2Fj.trci.2017.02.003&issn=2352-8737&isbn=&volume=3&issue=4&spage=553&pages=5…		(Carnahan, Letuchy, Rubenstein, Gryzlak, Chrischilles) Department of Epidemiology, University of Iowa College of Public Health, Iowa City, IA, United States (Brown) Department of Biostatistics, University of Iowa College of Public Health, Iowa City, IA, United States (Smith) University of Iowa College of Nursing, Iowa City, IA, United States (Reist, Kelly) Department of Pharmacy Practice and Scie…						Embase	Ovid Technologies	English
	Journal Article	T. Carr; L. Keeping-Burke; L. Hansen; A. Lang; F. Duhamel; A. Fleiszer; M. Aston	2013	Primary bereavement care across health care settings and contexts: A systematic review protocol of qualitative evidence	JBI Library of Systematic Reviews	11		11	88-99								Primary bereavement care across health care settings and contexts: A systematic review protocol of qualitative evidence		1838-2142	http://dx.doi.org/10.11124/jbisrir-2013-1051												604304714			Bereavement_x000D_ Bereavement care_x000D_ Bereavement intervention_x000D_ Bereavement support_x000D_ Grief_x000D_ Mourning_x000D_ Primary bereavement care_x000D_ anticipatory grief_x000D_ article_x000D_ bereavement counseling_x000D_ caregiver_x000D_ data processing_x000D_ depression_x000D_ family attitude_x000D_ health care personnel_x000D_ human_x000D_ methodology_x000D_ palliative therapy_x000…	Review question/objective The objective of this review is to identify the appropriateness of primary bereavement care interventions from the perspectives of health care providers and recipients in a variety of health care settings (e.g., acute care (emergency department, labor and delivery, geriatrics, pediatrics), community care, long term care etc.) and contexts (e.g. perinatal infant death, SI…		Embase, Potentially Eligible: Ineligible: Not Elderly Abuse	http://www.joannabriggslibrary.org/jbilibrary/index.php/jbisrir/article/download/1051/1693_x000D_ http://ovidsp.ovid.com/ovidweb.cgi?T=JS&CSC=Y&NEWS=N&PAGE=fulltext&D=emed15&AN=604304714_x000D_ http://primoa.library.unsw.edu.au/openurl/61UNSW_INST/UNSW_SERVICES_PAGE?sid=OVID:embase&id=pmid:&id=doi:10.11124%2Fjbisrir-2013-1051&issn=1838-2142&isbn=&volume=11&issue=11&spage=88&pages=88-99&date=2013&…		(Carr, Keeping-Burke) Department of Nursing and Health Sciences, University of New Brunswick, United States (Hansen) Information Services and Systems Department, University of New Brunswick, United States (Lang) Victorian Order of Nurses Canada Montreal, Quebec, Canada (Duhamel) Universite de Montreal, Canada (Fleiszer) School of Nursing, McGill University, United States (Aston) School of Nursing…						Embase	Ovid Technologies	English
	Journal Article	C. M. Carretta	2008	Domestic violence: a worldwide exploration	J Psychosoc Nurs Ment Health Serv	46		3	26-35				2008/04/18	Mar			Domestic violence: a worldwide exploration	Journal of psychosocial nursing and mental health services	0279-3695 (Print)_x000D_ 0279-3695													18416272			Adult_x000D_ Child_x000D_ Cost of Illness_x000D_ Domestic Violence/economics/*prevention & control/statistics & numerical data_x000D_ Female_x000D_ *Global Health_x000D_ Helping Behavior_x000D_ Humans_x000D_ Male_x000D_ Nurse Clinicians/organization & administration_x000D_ Nurse Practitioners/organization & administration_x000D_ *Nurse's Role_x000D_ Nursing Assessment_x000D_ Primary Prevention_x0…	The concept of domestic violence is important to nursing because further knowledge of this phenomenon can help drive more effective intervention and prevention approaches. Domestic violence, also known as gender violence, interpersonal violence, and domestic abuse, is a daily and often a deadly fact of life for millions of women and girls around the world. Attacks are perpetrated in settings that…	Carretta, Carrie M_x000D_ Journal Article_x000D_ Review_x000D_ United States_x000D_ J Psychosoc Nurs Ment Health Serv. 2008 Mar;46(3):26-35.	Pubmed, Potentially Eligible, Ineligible: Not Elderly Abuse			ccarretta@aol.com							NLM	eng
	Journal Article	A. N. Casey; L. F. Low; Y. H. Jeon	2015	I had friends when we were young": Social interactions of residents with moderate to severe dementia in a nursing home"	International Psychogeriatrics	27			S66					December	Conference Abstract		I had friends when we were young": Social interactions of residents with moderate to severe dementia in a nursing home"		1041-6102	http://dx.doi.org/10.1017/S104161021500215X												72187924			social interaction_x000D_ dementia_x000D_ nursing home_x000D_ friend_x000D_ conversation_x000D_ mental health_x000D_ social isolation_x000D_ emotion_x000D_ risk_x000D_ functional disease_x000D_ social support_x000D_ home care_x000D_ human_x000D_ aggression_x000D_ monitoring_x000D_ devices_x000D_ comfort	Objective: Perceived quality of relationships influences physical and mental health outcomes. People with mild dementia in nursing homes are at greater risk of social isolation than those in home care (Nikmat et al., 2015). Relationship quality influences residents' perceptions of social support (Leedahl et al., 2014). The research aimed to describe patterns and quality of interactions within a n…	17th IPA International Congress. Berlin Germany. Conference Start: 20151013. Conference End: 20151016. Conference Publication: (var.pagings)	Embase, Potentially Eligible: Ineligible: Not Elderly Abuse	http://ovidsp.ovid.com/ovidweb.cgi?T=JS&CSC=Y&NEWS=N&PAGE=fulltext&D=emed17&AN=72187924_x000D_ http://primoa.library.unsw.edu.au/openurl/61UNSW_INST/UNSW_SERVICES_PAGE?sid=OVID:embase&id=pmid:&id=doi:10.1017%2FS104161021500215X&issn=1041-6102&isbn=&volume=27&issue=1&spage=S66&pages=S66&date=2015&title=International+Psychogeriatrics&atitle=%22I+had+friends+when+we+were+young%22%3A+Social+interacti…		(Casey) Dementia Collaborative Research Centre-Assessment and Better Care, Centre for Healthy Brain Ageing, UNSW, Sydney, Australia (Low) Faculty of Health Sciences, University of Sydney, Sydney, Australia (Jeon) Sydney Nursing School, University of Sydney, Sydney, Australia_x000D_ A.-N. Casey, Dementia Collaborative Research Centre-Assessment and Better Care, Centre for Healthy Brain Ageing, UNS…						Embase	Ovid Technologies	English
	Journal Article	E. Caspi	2017	A federal survey deficiency citation is needed for resident-to-resident aggression in U.S. nursing homes	J Elder Abuse Negl	29		4	193-212				2017/05/24	Aug-Oct			A federal survey deficiency citation is needed for resident-to-resident aggression in U.S. nursing homes	Journal of elder abuse & neglect	0894-6566	10.1080/08946566.2017.1333939												28535086			Aggression_x000D_ dementia_x000D_ neglect_x000D_ nursing homes_x000D_ resident-to-resident altercations	Resident-to-resident aggression (RRA) in nursing homes is a prevalent and concerning public health problem. A rapid growth in the number of research studies has led to advancements in understanding and awareness of these incidents. However, no state survey deficiency citation (F-Tag) currently exists to capture RRA in a structured way in the Centers for Medicare & Medicaid Services' (CMS) nursing…	1540-4129_x000D_ Caspi, Eilon_x000D_ Journal Article_x000D_ England_x000D_ J Elder Abuse Negl. 2017 Aug-Oct;29(4):193-212. doi: 10.1080/08946566.2017.1333939. Epub 2017 May 23.	Pubmed, Potentially Eligible, Ineligible: Direction of Abuse			a Dementia Behavior Consulting LLC , Minneapolis , Minnesota , USA.							NLM	eng
	Journal Article	E. Caspi; W. L. Xue; P. J. Liu	2023	Theft of Controlled Substances in Long-Term Care Homes: An Exploratory Study	J Appl Gerontol	42		7	1588-1599				20230123	Jul			Theft of Controlled Substances in Long-Term Care Homes: An Exploratory Study		0733-4648	10.1177/07334648231153731												36691366			Humans_x000D_ Aged_x000D_ *Theft_x000D_ Long-Term Care_x000D_ Controlled Substances_x000D_ Nursing Homes_x000D_ *Elder Abuse_x000D_ abuse and neglect_x000D_ crime_x000D_ diversion_x000D_ drug theft_x000D_ financial abuse_x000D_ opioid pain medications	The theft of controlled substances has been studied in the community and healthcare settings including hospitals, pharmacies, hospice, and pain clinics. However, research on these thefts in long-term care homes has yet to be published. This exploratory study makes first steps toward bridging this gap. Using 107 Minnesota Department of Health's investigation reports substantiated as drug diversion…	1552-4523_x000D_ Caspi, Eilon_x000D_ Orcid: 0000-0001-8043-3233_x000D_ Xue, Wei-Lin_x000D_ Liu, Pi-Ju_x000D_ Orcid: 0000-0002-8762-5120_x000D_ Journal Article_x000D_ United States_x000D_ 2023/01/25_x000D_ J Appl Gerontol. 2023 Jul;42(7):1588-1599. doi: 10.1177/07334648231153731. Epub 2023 Jan 23.	PubMed, Potentially Eligible, Ineligible: Direction of Abuse			University of Connecticut, Storrs, USA._x000D_ School of Nursing and Center on Aging and the Life Course, Purdue University, West Lafayette, IN, USA.							NLM	eng
	Journal Article	E. L. Cassidy; C. Rosen; J. Cook; M. A. Greenbaum; H. Chow; N. Solano; J. I. Sheikh	2005	Assessment to intervention: Utilizing a staff needs assessment to improve care for behaviorally challenging residents in long term care (Part I)	Clinical Gerontologist	28		4	29-42						Review		Assessment to intervention: Utilizing a staff needs assessment to improve care for behaviorally challenging residents in long term care (Part I)		0731-7115	http://dx.doi.org/10.1300/J018v28n04_03												41764434			Consultation_x000D_ Geriatric_x000D_ Needs assessment_x000D_ aged_x000D_ behavior disorder/dm [Disease Management]_x000D_ geriatric care_x000D_ geriatric patient_x000D_ health care personnel_x000D_ human_x000D_ interpersonal communication_x000D_ interview_x000D_ job performance_x000D_ long term care_x000D_ mental disease/dm [Disease Management]_x000D_ mental health care_x000D_ nursing home_x000D_…	This first of two papers illustrates how a staff needs assessment can serve as the foundation for ongoing collaborations between long-term care staff and consulting clinical researchers. The needs assessment was an example of a three-phase model of consultation and intervention to improve resident care and reduce staff burden in a psychiatric nursing home unit managing aggressive and disruptive r…		Embase, Potentially Eligible: Ineligible: Not Elderly Abuse	http://ovidsp.ovid.com/ovidweb.cgi?T=JS&CSC=Y&NEWS=N&PAGE=fulltext&D=emed10&AN=41764434_x000D_ http://primoa.library.unsw.edu.au/openurl/61UNSW_INST/UNSW_SERVICES_PAGE?sid=OVID:embase&id=pmid:&id=doi:10.1300%2FJ018v28n04_03&issn=0731-7115&isbn=&volume=28&issue=4&spage=29&pages=29-42&date=2005&title=Clinical+Gerontologist&atitle=Assessment+to+intervention%3A+Utilizing+a+staff+needs+assessment+to+i…		(Cassidy, Rosen, Sheikh) Department of Psychiatry and Behavioral Sciences, Stanford University School of Medicine, Stanford University, Stanford, CA, United States (Cassidy, Rosen, Greenbaum, Chow, Sheikh) VA VISN 21 Mental Illness Research, Education, and Clinical Center, VA Palo Alto Health Care System, Palo Alto, CA, United States (Cook) University of Pennsylvania, Philadelphia VA Medical Cent…						Embase	Ovid Technologies	English
	Journal Article	N. Castle	2011	Nursing home deficiency citations for abuse	Journal of Applied Gerontology	30		6	719-743					December			Nursing home deficiency citations for abuse		0733-4648_x000D_ 1552-4523	http://dx.doi.org/10.1177/0733464811378262												363081331			abuse_x000D_ citations_x000D_ nursing homes_x000D_ article_x000D_ certification_x000D_ dementia_x000D_ elder abuse_x000D_ health care policy_x000D_ health care quality_x000D_ medicaid_x000D_ medicare_x000D_ mental deficiency_x000D_ nursing home_x000D_ personnel management_x000D_ reimbursement_x000D_ human_x000D_ offender_x000D_ policy_x000D_ prevention_x000D_ screening_x000D_ United States	Deficiency citations for resident abuse from U.S. nursing homes from 2000 to 2007 are examined. Deficiency citations are given to nursing homes that are in violation of Medicare/Medicaid regulations and four specific deficiency citations (representing, abuse; neglect by staff; criminal screening investigating and reporting; and, abuse prevention and policy development and implementation) were exa…		Embase, Potentially Eligible: Full Text: Excluded: Not Elderly Abuse	http://ovidsp.ovid.com/ovidweb.cgi?T=JS&CSC=Y&NEWS=N&PAGE=fulltext&D=emed13&AN=363081331_x000D_ http://primoa.library.unsw.edu.au/openurl/61UNSW_INST/UNSW_SERVICES_PAGE?sid=OVID:embase&id=pmid:&id=doi:10.1177%2F0733464811378262&issn=0733-4648&isbn=&volume=30&issue=6&spage=719&pages=719-743&date=2011&title=Journal+of+Applied+Gerontology&atitle=Nursing+home+deficiency+citations+for+abuse&aulast=Cas…		(Castle) University of Pittsburgh, A610 Crabtree Hall, Pittsburgh, PA 15261, United States_x000D_ N. Castle, University of Pittsburgh, A610 Crabtree Hall, Pittsburgh, PA 15261, United States. E-mail: castleN@Pitt.edu						Embase	Ovid Technologies	English
	Journal Article	N. Castle	2012	Nurse aides' reports of resident abuse in nursing homes	Journal of Applied Gerontology	31		3	402-422					June			Nurse aides' reports of resident abuse in nursing homes		0733-4648_x000D_ 1552-4523	http://dx.doi.org/10.1177/0733464810389174												364781827			abuse_x000D_ nurse aides_x000D_ nursing homes_x000D_ article_x000D_ caregiving abuse_x000D_ domestic violence_x000D_ elder abuse_x000D_ female_x000D_ human_x000D_ male_x000D_ medication abuse_x000D_ nursing assistant_x000D_ nursing home_x000D_ physical abuse_x000D_ prevalence_x000D_ psychological abuse_x000D_ resident_x000D_ sexual abuse_x000D_ verbal hostility_x000D_ drug therapy_x000D_ employme…	Verbal, physical, psychological, caregiving, medication, material, and sexual abuse perpetrated by staff are examined. Information came from nurse aides included in the Pennsylvania nurse aide registry. A total of 4,451 nurse aides returned a 46-item questionnaire (response rate = 64%). A 3-month frame of reference was used, and the questionnaire asked about abuse in the prior nursing home of emp…		Embase, Potentially Eligible: Full Text: Included	http://ovidsp.ovid.com/ovidweb.cgi?T=JS&CSC=Y&NEWS=N&PAGE=fulltext&D=emed14&AN=364781827_x000D_ http://primoa.library.unsw.edu.au/openurl/61UNSW_INST/UNSW_SERVICES_PAGE?sid=OVID:embase&id=pmid:&id=doi:10.1177%2F0733464810389174&issn=0733-4648&isbn=&volume=31&issue=3&spage=402&pages=402-422&date=2012&title=Journal+of+Applied+Gerontology&atitle=Nurse+aides%27+reports+of+resident+abuse+in+nursing+ho…		(Castle) University of Pittsburgh, A610 Crabtree Hall, Pittsburgh, PA 15261, United States_x000D_ N. Castle, University of Pittsburgh, A610 Crabtree Hall, Pittsburgh, PA 15261, United States. E-mail: castleN@Pitt.edu						Embase	Ovid Technologies	English
	Journal Article	N. Castle; S. Beach	2013	Elder abuse in assisted living	Journal of Applied Gerontology	32		2	248-267					March			Elder abuse in assisted living		0733-4648_x000D_ 1552-4523	http://dx.doi.org/10.1177/0733464811418094												368324890			abuse_x000D_ assisted living_x000D_ survey_x000D_ adult_x000D_ article_x000D_ assisted living facility_x000D_ caregiver_x000D_ elder abuse_x000D_ employment status_x000D_ female_x000D_ home care_x000D_ human_x000D_ institutional care_x000D_ long term care_x000D_ male_x000D_ marriage_x000D_ medicaid_x000D_ nursing assistant_x000D_ nursing home_x000D_ patient safety_x000D_ physical abuse_x000D_ qua…	Assisted Living (AL) currently represents one of the most numerous institutional care settings for elders. Very little information exists on abuse in AL. Descriptive information on elder abuse reported by nurse aides working in AL is presented from a survey sent to nurse aides. The questionnaire had items addressing verbal, physical, psychological, caregiving, medication, material, and sexual abu…		Embase, Potentially Eligible: Full Text: Included	http://www.sageltd.co.uk/journals/details/j0094.html_x000D_ http://ovidsp.ovid.com/ovidweb.cgi?T=JS&CSC=Y&NEWS=N&PAGE=fulltext&D=emed15&AN=368324890_x000D_ http://primoa.library.unsw.edu.au/openurl/61UNSW_INST/UNSW_SERVICES_PAGE?sid=OVID:embase&id=pmid:25474219&id=doi:10.1177%2F0733464811418094&issn=0733-4648&isbn=&volume=32&issue=2&spage=248&pages=248-267&date=2013&title=Journal+of+Applied+Geron…		(Castle, Beach) University of Pittsburgh, A610 Crabtree Hall, Pittsburgh, PA 15261, United States_x000D_ N. Castle, University of Pittsburgh, A610 Crabtree Hall, Pittsburgh, PA 15261, United States. E-mail: castleN@Pitt.edu						Embase	Ovid Technologies	English
	Journal Article	M. Cations; T. Jessop; F. Harrison; A. Shell; H. Brodaty	2015	A deprescribing intervention to reduce the inappopriate use of antipcyhotics to manage BPSD in residential aged care: The HALT project	International Psychogeriatrics	27			S52-S53					December	Conference Abstract		A deprescribing intervention to reduce the inappopriate use of antipcyhotics to manage BPSD in residential aged care: The HALT project		1041-6102	http://dx.doi.org/10.1017/S104161021500215X												72187901			human_x000D_ drug therapy_x000D_ cerebrovascular accident_x000D_ pharmacist_x000D_ diseases_x000D_ pneumonia_x000D_ prescription_x000D_ hospitalization_x000D_ cognition_x000D_ psychosis_x000D_ drug dose reduction_x000D_ follow up_x000D_ risk_x000D_ sample size_x000D_ anxiety_x000D_ long term care_x000D_ hallucination_x000D_ writing_x000D_ agitation_x000D_ quality of life_x000D_ delusion_x000D_ de…	Objectives: Inappropriate use of antipsychotic medications to manage behavioural and psychological symptoms of dementia (BPSD) is a persistent issue despite mounting evidence for the associated risks including stroke and death. In the long term care setting, the HALT project aims to identify suitable residents on antipsychotic medications and undertake a deprescribing intervention. Care staff, ph…	17th IPA International Congress. Berlin Germany. Conference Start: 20151013. Conference End: 20151016. Conference Publication: (var.pagings)	Embase, Potentially Eligible: Ineligible: Not Elderly Abuse	http://ovidsp.ovid.com/ovidweb.cgi?T=JS&CSC=Y&NEWS=N&PAGE=fulltext&D=emed17&AN=72187901_x000D_ http://primoa.library.unsw.edu.au/openurl/61UNSW_INST/UNSW_SERVICES_PAGE?sid=OVID:embase&id=pmid:&id=doi:10.1017%2FS104161021500215X&issn=1041-6102&isbn=&volume=27&issue=1&spage=S52&pages=S52-S53&date=2015&title=International+Psychogeriatrics&atitle=A+deprescribing+intervention+to+reduce+the+inappopriat…		(Cations, Jessop, Harrison, Shell, Brodaty) Dementia Collaborative Research Centre, University of New South Wales, Randwick, Australia_x000D_ M. Cations, Dementia Collaborative Research Centre, University of New South Wales, Randwick, Australia						Embase	Ovid Technologies	English
	Journal Article	F. L. Cavallaro; R. Gilbert; L. Wijlaars; E. Kennedy; A. Swarbrick; J. Van Der Meulen; K. Harron	2020	Evaluating the real-world implementation of the Family Nurse Partnership in England: Protocol for a data linkage study	BMJ Open	10		5							Article		Evaluating the real-world implementation of the Family Nurse Partnership in England: Protocol for a data linkage study			10.1136/bmjopen-2020-038530										e038530							Export Date: 7 November 2021	Scopus, Potentially Eligible: Ineligible: Not Elderly Abuse	https://www.scopus.com/inward/record.uri?eid=2-s2.0-85084962730&doi=10.1136%2fbmjopen-2020-038530&partnerID=40&md5=0487c742c1fe3d49fe41381c8ad09ff2								Scopus
	Journal Article	M. Chadehumbe; M. Mintz; R. Boles	2015	CACNA1A-related hemiplegic migraine mimicking psychogenic non-epileptic seizures (PNES)	Epilepsy Currents	15			431					January-February	Conference Abstract		CACNA1A-related hemiplegic migraine mimicking psychogenic non-epileptic seizures (PNES)		1535-7597													71845652			hemiplegic migraine_x000D_ psychogenic nonepileptic seizure_x000D_ American_x000D_ epilepsy_x000D_ society_x000D_ gene_x000D_ human_x000D_ diagnosis_x000D_ seizure_x000D_ tongue_x000D_ patient_x000D_ assay_x000D_ channelopathy_x000D_ familial hemiplegic migraine_x000D_ psychiatry_x000D_ hospital_x000D_ drug screening_x000D_ monitoring_x000D_ follow up_x000D_ headache_x000D_ arm_x000D_ paresthesia…	Rationale: It is estimated that PNES are diagnosed in about 20% of patients seen at epilepsy centers for intractable seizures. Methods: We report a stigmatized patient with PNES who was later diagnosed with familial hemiplegic migraine (FHM) due to the presence of accompanied focality, dyskinesia and dramatic clinical response to acetazolamide, and a highly-conserved variant in the CACNA1A gene. …	68th Annual Meeting of the American Epilepsy Society, AES 2014. Seattle, WA United States. Conference Start: 20141205. Conference End: 20141209. Conference Publication: (var.pagings)	Embase, Potentially Eligible: Ineligible: Not Elderly Abuse	http://ovidsp.ovid.com/ovidweb.cgi?T=JS&CSC=Y&NEWS=N&PAGE=fulltext&D=emed17&AN=71845652_x000D_ http://primoa.library.unsw.edu.au/openurl/61UNSW_INST/UNSW_SERVICES_PAGE?sid=OVID:embase&id=pmid:&id=doi:&issn=1535-7597&isbn=&volume=15&issue=&spage=431&pages=431&date=2015&title=Epilepsy+Currents&atitle=CACNA1A-related+hemiplegic+migraine+mimicking+psychogenic+non-epileptic+seizures+%28PNES%29&aulast=…		(Chadehumbe, Mintz) Center for Neurological and Neurodevelopmental Health, Gibbsboro, NJ, United States (Boles) Courtagen Life Sciences, Woburn, MA, United States_x000D_ M. Chadehumbe, Center for Neurological and Neurodevelopmental Health, Gibbsboro, NJ, United States						Embase	Ovid Technologies	English
	Journal Article	E. S. Chang; S. Jhaveri; D. W. Hancock; J. A. Teresi; M. Ramirez; J. P. Eimicke; S. J. Czaja; K. Pillemer; M. S. Lachs; T. Rosen	2024	Exploring Overt Racial and Ethnic Conflict in Resident-to-Resident Aggression in Long-Term Care Facilities	Journal of the American Medical Directors Association	25		4	565-571.e1								Exploring Overt Racial and Ethnic Conflict in Resident-to-Resident Aggression in Long-Term Care Facilities		1525-8610_x000D_ 1538-9375	https://dx.doi.org/10.1016/j.jamda.2023.09.023												2028674941			*aggression_x000D_ article_x000D_ controlled study_x000D_ drug therapy_x000D_ epidemiology_x000D_ *ethnic conflict_x000D_ ethnic group_x000D_ female_x000D_ human_x000D_ interview_x000D_ *long term care_x000D_ male_x000D_ medical record review_x000D_ microaggression_x000D_ *neglect_x000D_ New York_x000D_ *nursing home_x000D_ pharmaceutical care_x000D_ physical violence_x000D_ randomized controlled…	Objectives: Resident-to-resident aggression (RRA) in long-term care facilities is gaining recognition as a serious problem. Racial/ethnic conflict may be a contributing factor to RRA incidents, but it remains insufficiently studied. Our goal was to explore overt racial/ethnic conflict in RRA. Design(s): We used quantitative and qualitative secondary analyses of existing data from a large, rigorou…		Embase, Potentially Eligible: Ineligible: Direction of Abuse	https://www.sciencedirect.com/science/journal/15258610_x000D_ http://ovidsp.ovid.com/ovidweb.cgi?T=JS&PAGE=reference&D=emexb&NEWS=N&AN=2028674941		E.-S. Chang, Division of Geriatrics and Palliative Medicine, Department of Medicine, Weill Cornell Medical College, 420 East 70th Street, 3rd Floor, Suite B, New York, NY 10021, United States. E-mail: esc4003@med.cornell.edu						Embase Weekly Updates		English
	Journal Article	R. Chasweka; A. Chimwaza; A. Maluwa	2018	Isn't pregnancy supposed to be a joyful time? A cross-sectional study on the types of domestic violence women experience during pregnancy in Malawi	Malawi Med J	30		3	191-196				2019/01/11	Sep			Isn't pregnancy supposed to be a joyful time? A cross-sectional study on the types of domestic violence women experience during pregnancy in Malawi	Malawi medical journal : the journal of Medical Association of Malawi	1995-7262	10.4314/mmj.v30i3.11					PMC6307055							30627355			Adult_x000D_ Cross-Sectional Studies_x000D_ Domestic Violence/psychology/statistics & numerical data_x000D_ Female_x000D_ Humans_x000D_ Intimate Partner Violence/psychology/*statistics & numerical data_x000D_ Malawi_x000D_ Middle Aged_x000D_ Physical Abuse/psychology/*statistics & numerical data_x000D_ Pregnancy_x000D_ Pregnancy Complications/epidemiology/*psychology_x000D_ Pregnant Women/*psycho…	Background: Domestic violence against pregnant women exists in Malawi but its magnitude and types were, until recently published data, unknown due to scanty published data on the subject. This study aimed at identifying types of abuse women experience during pregnancy. Methods: The study design was cross-sectional descriptive quantitative using a random sample of 292 pregnant women attending an a…	1995-7270_x000D_ Chasweka, Robert_x000D_ Chimwaza, Angela_x000D_ Maluwa, Alfred_x000D_ Journal Article_x000D_ Research Support, U.S. Gov't, Non-P.H.S._x000D_ Malawi_x000D_ Malawi Med J. 2018 Sep;30(3):191-196. doi: 10.4314/mmj.v30i3.11.	Pubmed, Potentially Eligible, Ineligible: Not Elderly Abuse			University of Malawi, Kamuzu College of Nursing, Box 415, Blantyre._x000D_ Malawi University of Science and Technology.							NLM	eng
	Journal Article	C. Cheema	2018	Prevention of rehospitalization in non-compliant patients utilizing Transitional Care Program (TCM): A bundle payment care initiative (BPCI Model 3) case study	Journal of the American Medical Directors Association	19 (3)			B7-B8					March	Conference Abstract		Prevention of rehospitalization in non-compliant patients utilizing Transitional Care Program (TCM): A bundle payment care initiative (BPCI Model 3) case study		1538-9375	http://dx.doi.org/10.1016/j.jamda.2017.12.031												621247113			adult_x000D_ aggression_x000D_ anxiety_x000D_ bipolar disorder_x000D_ case report_x000D_ chronic pain_x000D_ clinical article_x000D_ drug seeking behavior_x000D_ follow up_x000D_ general practitioner_x000D_ health literacy_x000D_ high risk patient_x000D_ hip arthroplasty_x000D_ home health agency_x000D_ home safety_x000D_ home visit_x000D_ hospital readmission_x000D_ human_x000D_ joint dislocatio…	Introduction: A case of post Skilled Nursing Facility (SNF) rehospitalization prevention using CMEC transitional care protocol in a non-compliant patient. This patient underwent right lower extremity major joint replacement and was participating in BPCI Model 3 program with 90-day episode risk sharing. The SNF assumes risk for all services provided within the episode. This includes services provi…	Society for Post-Acute and Long-Term Care Medicine Annual Conference 2018. United States	Embase, Potentially Eligible: Ineligible: Study Design	http://ovidsp.ovid.com/ovidweb.cgi?T=JS&CSC=Y&NEWS=N&PAGE=fulltext&D=emexb&AN=621247113_x000D_ http://primoa.library.unsw.edu.au/openurl/61UNSW_INST/UNSW_SERVICES_PAGE?sid=OVID:embase&id=pmid:&id=doi:10.1016%2Fj.jamda.2017.12.031&issn=1538-9375&isbn=&volume=19&issue=3&spage=B7&pages=B7-B8&date=2018&title=Journal+of+the+American+Medical+Directors+Association&atitle=Prevention+of+rehospitalization+…		(Cheema) Capital Medical Extended Care, United States_x000D_ C. Cheema, Capital Medical Extended Care, United States						Embase	Ovid Technologies	English
	Journal Article	R. Cheluvappa; S. Selvendran	2022	Antipodean Perspectives—Aged Care Nursing and the Multifaceted Role of the Aged Care Nurse	Nursing Reports	12		3	629-636								Antipodean Perspectives—Aged Care Nursing and the Multifaceted Role of the Aged Care Nurse		2039-439X	10.3390/nursrep12030062												159328191. Language: English. Entry Date: 20230102. Revision Date: 20230102. Publication Type: Journal Article			Gerontologic Nursing -- Australia_x000D_ Nursing Role_x000D_ Holistic Nursing_x000D_ Healthy Aging_x000D_ Australia_x000D_ Loneliness_x000D_ Social Networks_x000D_ Friendship_x000D_ Spirituality_x000D_ Religion and Religions_x000D_ Quality Improvement_x000D_ Legislation, Nursing_x000D_ Roper's Activities of Living Model_x000D_ Elder Abuse -- Prevention and Control_x000D_ Dementia -- Nursing_x000D…	Healthy ageing refers to the development and maintenance of the functional ability of ageing individuals. Aged care nurses provide nursing care to elderly individuals and usually work in aged care residential facilities, nursing homes, home care services, and/or hospital departments. The registered nurse working in the aged care sector has several important roles. Key roles cover both therapeutic…	review. Supplement Title: Sep2022 v. Journal Subset: Continental Europe; Europe; Nursing; Peer Reviewed. Special Interest: Gerontologic Care.	Medline, Potentially Eligible: Ineligible: Not Elderly Abuse	http://ezproxy.uws.edu.au/login?url=https://search.ebscohost.com/login.aspx?direct=true&db=rzh&AN=159328191&site=ehost-live&scope=site		Nursing and Midwifery, Australian Catholic University, Watson, ACT 2602, Australia_x000D_ Department of Surgery, St George Hospital, Kogarah, NSW 2217, Australia						CINAHL Plus with Full Text	EBSCOhost
	Journal Article	M. Chen; Y. Bai; X. Zhou; W. Chen; D. He; Y. Li	2020	Effect of extended nursing on the behavioral and psychological symptoms and cognitive dysfunction of patients with moderate and severe Alzheimer's disease	Indian Journal of Pharmaceutical Sciences	82			6-9								Effect of extended nursing on the behavioral and psychological symptoms and cognitive dysfunction of patients with moderate and severe Alzheimer's disease		0250-474X_x000D_ 1998-3743																Ability of daily life activities_x000D_ Alzheimer's disease_x000D_ Behavioral and psychological symptoms_x000D_ Cognitive function_x000D_ Extended nursing_x000D_ adult_x000D_ aged_x000D_ aggression_x000D_ Alzheimer disease_x000D_ anxiety_x000D_ article_x000D_ behavior_x000D_ behavior disorder_x000D_ brain function_x000D_ circadian rhythm_x000D_ cognitive defect_x000D_ controlled study_x000D_ dail…	The purpose of this investigation is to study the effect of extended nursing on the behavioral and psychological symptoms and cognitive dysfunction of patients with moderate and severe Alzheimer's disease. A total of 102 patients with moderate and severe Alzheimer's disease admitted to the People's Hospital of Nanjing Medical University from February 2016 to March 2018 were randomly divided into …	Embase	Embase, Potentially Eligible: Ineligible: Not Elderly Abuse	https://www.ijpsonline.com/articles/effect-of-extended-nursing-on-the-behavioral-and-psychological-symptoms-and-cognitive-dysfunction-of-patients-with-moder.pdf_x000D_ https://ezproxy.utas.edu.au/login?url=http://ovidsp.ovid.com/ovidweb.cgi?T=JS&CSC=Y&NEWS=N&PAGE=fulltext&D=emed21&AN=2008508098_x000D_ http://rk9dr6cc2p.search.serialssolutions.com/?url_ver=Z39.88-2004&rft_val_fmt=info:ofi/fmt:kev:…		(Chen, Bai, Zhou, Chen, He, Li) Department of Neurology, Affiliated Changzhou No. 2 People's Hospital, Nanjing Medical University, 29# Xinglong Alley, Changzhou, Jiangsu 213000, China_x000D_ Y. Li, Department of Neurology, Affiliated Changzhou No. 2 People's Hospital, Nanjing Medical University, 29# Xinglong Alley, Changzhou, Jiangsu 213000, China. E-mail: wenlin264161@163.com							Ovid TechUI - 2008508098	English
	Journal Article	R. J. Chen; M. L. Charpignon; R. V. Raquib; J. X. Wang; E. Meza; H. E. Aschmann; M. A. DeVost; A. Mooney; K. Bibbins-Domingo; A. R. Riley; M. V. Kiang; Y. H. Chen; A. C. Stokes; M. M. Glymour	2023	Excess Mortality With Alzheimer Disease and Related Dementias as an Underlying or Contributing Cause During the COVID-19 Pandemic in the US	JAMA NEUROLOGY	80		9	919-928					SEP			Excess Mortality With Alzheimer Disease and Related Dementias as an Underlying or Contributing Cause During the COVID-19 Pandemic in the US		2168-6149_x000D_ 2168-6157 J9 - JAMA NEUROL	10.1001/jamaneurol.2023.2226						University of California System_x000D_ University of California San Francisco_x000D_ Massachusetts Institute of Technology (MIT)_x000D_ Boston University_x000D_ University of California Santa Cruz_x000D_ Stanford University			45108			WOS:001034122200003			RACIAL DISPARITIES_x000D_ DEATH	IMPORTANCE Adults with Alzheimer disease and related dementias (ADRD) are particularly vulnerable to the direct and indirect effects of the COVID-19 pandemic. Deaths associated with ADRD increased substantially in pandemic year 1. It is unclear whether mortality associated with ADRD declined when better prevention strategies, testing, and vaccines became widely available in year 2. OBJECTIVE To c…	Times Cited in Web of Science Core Collection: 5 Total Times Cited: 5 Cited Reference Count: 34	Scopus, Potentially Eligible: Ineligible: Not Elderly Abuse			Univ Calif San Francisco, Dept Epidemiol & Biostat, San Francisco, CA USA_x000D_ MIT, Inst Data Syst & Soc, Cambridge, MA USA_x000D_ Boston Univ, Dept Global Hlth, Sch Publ Hlth, Boston, MA USA_x000D_ Univ Calif San Francisco, Inst Hlth Policy Studies, San Francisco, CA USA_x000D_ Univ Calif San Francisco, Dept Med, San Francisco, CA USA_x000D_ Univ Calif Santa Cruz, Dept Sociol, Santa Cruz, CA U…								English
	Journal Article	W. Chen; F. Fang; Y. Chen; J. Wang; Y. Gao; J. Xiao	2020	The relationship between personality traits, caring characteristics and abuse tendency among professional caregivers of older people with dementia in long-term care facilities	Journal of Clinical Nursing	29		17-18	3425-3434					Sep	Multicenter Study_x000D_ Observational Study		The relationship between personality traits, caring characteristics and abuse tendency among professional caregivers of older people with dementia in long-term care facilities	J Clin Nurs	1365-2702	https://dx.doi.org/10.1111/jocn.15380												32562434			Adult_x000D_ Aged_x000D_ Aged, 80 and over_x000D_ *Caregivers/px [Psychology]_x000D_ Caregivers/sn [Statistics & Numerical Data]_x000D_ China_x000D_ Cross-Sectional Studies_x000D_ *Dementia/th [Therapy]_x000D_ *Elder Abuse/px [Psychology]_x000D_ Elder Abuse/sn [Statistics & Numerical Data]_x000D_ Female_x000D_ Humans_x000D_ Long-Term Care/og [Organization & Administration]_x000D_ Male_x000D_ Midd…	AIMS AND OBJECTIVES: To explore the relationship between personality traits, caring characteristics and abuse tendency among professional caregivers of older people with dementia in long-term care facilities in China._x000D_ BACKGROUND: Elder abuse is a serious global health problem and human right violation with high incidence among older people with dementia. There are many investigations about…	Chen, Weichen_x000D_ Fang, Fan_x000D_ Chen, Yu_x000D_ Wang, Jin_x000D_ Gao, Yuanmin_x000D_ Xiao, Julan	Medline, Potentially Eligible, Ineligible: Not Elderly Abuse, Dementia Only, Not Prevalance			Chen, Weichen. School of Nursing, Southern Medical University, Guangzhou, China._x000D_ Fang, Fan. School of Nursing, Southern Medical University, Guangzhou, China._x000D_ Chen, Yu. School of Nursing, Southern Medical University, Guangzhou, China._x000D_ Wang, Jin. School of Nursing, Southern Medical University, Guangzhou, China._x000D_ Gao, Yuanmin. School of Nursing, Southern Medical University…						MEDLINE	Ovid Technologies	English
	Journal Article	A. Cherubini; P. Eusebi; G. Dell’Aquila; F. Landi; B. Gasperini; R. Bacuccoli; G. Menculini; R. Bernabei; F. Lattanzio; C. Ruggiero	2012	Predictors of Hospitalization in Italian Nursing Home Residents: The U.L.I.S.S.E. Project	Journal of the American Medical Directors Association	13		1	84.e5-84.e10								Predictors of Hospitalization in Italian Nursing Home Residents: The U.L.I.S.S.E. Project		1525-8610	10.1016/j.jamda.2011.04.001												104622513. Language: English. Entry Date: 20120207. Revision Date: 20150711. Publication Type: Journal Article			Nursing Home Patients_x000D_ Aged, Hospitalized_x000D_ Patient Admission_x000D_ Quality of Health Care_x000D_ Gerontologic Care_x000D_ Long Term Care_x000D_ Prospective Studies_x000D_ Italy_x000D_ Geriatric Assessment_x000D_ Minimum Data Set_x000D_ Questionnaires_x000D_ Self Report_x000D_ Descriptive Statistics_x000D_ Hospitals_x000D_ Risk Factors_x000D_ Chronic Disease_x000D_ Polypharmacy_x000D_…	Abstract: Objective: To examine resident and facility characteristics associated with hospitalization in a cohort of Italian older nursing home residents. Design: A longitudinal observational study. Setting: The nursing homes participating in the U.L.I.S.S.E. study, a project evaluating the quality of care for older persons in Italy. Setting Participants: Nursing home residents in 31 Italian nurs…	research. Journal Subset: Biomedical; Peer Reviewed; USA. Special Interest: Gerontologic Care; Quality Assurance. NLM UID: 100893243._x000D_ PMID: 21621481.	Cinhal, Potentially Eligible: Ineligible: Not Elderly Abuse	https://login.wwwproxy1.library.unsw.edu.au/login?url=http://search.ebscohost.com/login.aspx?direct=true&db=cin20&AN=104622513&site=ehost-live&scope=site		Institute of Gerontology and Geriatrics, Department of Clinical and Experimental Medicine, University of Perugia Medical School, Italy_x000D_ Epidemiology Department, Regional Health Authority of Umbria, Italy_x000D_ Department of Gerontology and Geriatrics, Catholic University of Sacred Heart, Rome, Italy_x000D_ Department of Statistics, University of Firenze, Italy_x000D_ Scientific Direction, …						cin20	EBSCOhost
	Journal Article	K. M. Cho; S. Lee; M. Bloomer	2014	The effectiveness of interventions on the quality of life of people with major neurocognitive disorder (Dementia) in residential long-term care: A systematic review protocol	JBI Database of Systematic Reviews and Implementation Reports	12		12	79-90								The effectiveness of interventions on the quality of life of people with major neurocognitive disorder (Dementia) in residential long-term care: A systematic review protocol		2202-4433	http://dx.doi.org/10.11124/jbisrir-2014-1875												601634482			Aged care_x000D_ Dementia_x000D_ Long term care_x000D_ Quality of life_x000D_ article_x000D_ depression_x000D_ human_x000D_ music therapy_x000D_ patient satisfaction_x000D_ physical activity_x000D_ randomized controlled trial (topic)_x000D_ residential care_x000D_ scoring system_x000D_ social interaction_x000D_ systematic review (topic)_x000D_ aggression_x000D_ agitation_x000D_ amnesia_x000D_ anx…	In addition, this review will also define the components of the effective interventions. Background The recently revised Diagnostic and Statistical Manual of Mental Disorders (DSM-V)1 utilizes the term major neurocognitive disorder" to describe what has previously been known as dementia. However, given that this systematic review reflects previously published literature, the term "dementia" will …		Embase, Potentially Eligible: Ineligible: Not Elderly Abuse	http://www.joannabriggslibrary.org/jbilibrary/index.php/jbisrir/article/download/1875/2316_x000D_ http://ovidsp.ovid.com/ovidweb.cgi?T=JS&CSC=Y&NEWS=N&PAGE=fulltext&D=emed18a&AN=601634482_x000D_ http://primoa.library.unsw.edu.au/openurl/61UNSW_INST/UNSW_SERVICES_PAGE?sid=OVID:embase&id=pmid:&id=doi:10.11124%2Fjbisrir-2014-1875&issn=2202-4433&isbn=&volume=12&issue=12&spage=79&pages=79-90&date=2014…		(Cho, Lee, Bloomer) School of Nursing and Midwifery Monash University, Victoria, Singapore (Cho) National Health Insurance Service, South Korea (Cho, Lee, Bloomer) Centre for Chronic Disease Management: A Collaborating Centre of the Joanna Briggs Institute, Singapore_x000D_ S. Lee, School of Nursing and Midwifery Monash University, Victoria						Embase	Ovid Technologies	English
	Journal Article	O. H. Cho; K. S. Cha; Y. S. Yoo	2015	Awareness and Attitudes Towards Violence and Abuse among Emergency Nurses	Asian Nurs Res (Korean Soc Nurs Sci)	9		3	213-8				2015/09/29	Sep			Awareness and Attitudes Towards Violence and Abuse among Emergency Nurses	Asian nursing research	1976-1317	10.1016/j.anr.2015.03.003												26412625			Adult_x000D_ *Attitude of Health Personnel_x000D_ *Domestic Violence_x000D_ Emergency Nursing_x000D_ Emergency Service, Hospital_x000D_ Female_x000D_ *Health Knowledge, Attitudes, Practice_x000D_ Humans_x000D_ Male_x000D_ Nurses/*psychology_x000D_ Nursing Staff, Hospital/*psychology_x000D_ Republic of Korea_x000D_ Young Adult_x000D_ attitude_x000D_ awareness_x000D_ violence	PURPOSE: This study identifies degree of awareness and legal knowledge about overall abuse and violence, and investigates attitudes towards domestic violence in emergency nurses. METHODS: The data collection period was between August and December 2012 for 131 nurses who worked in the emergency center of five hospitals in South Korea. This study surveyed emergency nurses about the recognition of a…	2093-7482_x000D_ Cho, Ok-Hee_x000D_ Cha, Kyeong-Sook_x000D_ Yoo, Yang-Sook_x000D_ Journal Article_x000D_ Multicenter Study_x000D_ Korea (South)_x000D_ Asian Nurs Res (Korean Soc Nurs Sci). 2015 Sep;9(3):213-8. doi: 10.1016/j.anr.2015.03.003. Epub 2015 Jul 15.	Pubmed, Potentially Eligible, Ineligible: Not Elderly Abuse			Department of Nursing, College of Nursing and Health, Kongju National University, Kongju, South Korea._x000D_ Department of Nursing Science, Sun Moon University, Asan, South Korea._x000D_ College of Nursing, The Catholic University of Korea, Seoul, South Korea. Electronic address: ysyoo@catholic.ac.kr.							NLM	eng
	Journal Article	N. G. Choi; D. M. DiNitto; C. N. Marti; Y. Conwell	2019	Physical Health Problems as a Late-Life Suicide Precipitant: Examination of Coroner/Medical Examiner and Law Enforcement Reports	Gerontologist	59		2	356-367				2017/09/29	Mar 14			Physical Health Problems as a Late-Life Suicide Precipitant: Examination of Coroner/Medical Examiner and Law Enforcement Reports	The Gerontologist	0016-9013	10.1093/geront/gnx143												28958040			Adolescent_x000D_ Adult_x000D_ Age Distribution_x000D_ Aged_x000D_ Aged, 80 and over_x000D_ Asphyxia_x000D_ Case-Control Studies_x000D_ Chronic Pain/*epidemiology_x000D_ Coroners and Medical Examiners_x000D_ Databases, Factual_x000D_ Dementia/*epidemiology_x000D_ Depression/*epidemiology_x000D_ Disclosure_x000D_ Drug Overdose_x000D_ Fear_x000D_ Female_x000D_ Firearms_x000D_ Gas Poisoning_x000D_ H…	BACKGROUND AND OBJECTIVES: In light of high late-life suicide rates, we compared older suicide decedents with and without physical health problems as a suicide precipitant with respect to their clinical characteristics and suicide means. We also examined health-related concerns noted in summary coroner/medical examiner or law enforcement (CME/LE) reports. RESEARCH DESIGN AND METHODS: The National…	1758-5341_x000D_ Choi, Namkee G_x000D_ DiNitto, Diana M_x000D_ Marti, C Nathan_x000D_ Conwell, Yeates_x000D_ R49 CE002093/CE/NCIPC CDC HHS/United States_x000D_ Journal Article_x000D_ Research Support, U.S. Gov't, P.H.S._x000D_ United States_x000D_ Gerontologist. 2019 Mar 14;59(2):356-367. doi: 10.1093/geront/gnx143.	Pubmed, Potentially Eligible: Ineligible: Not Elderly Abuse			University of Texas at Austin School of Social Work._x000D_ Department of Psychiatry, University of Rochester Medical Center, New York.							NLM	eng
	Journal Article	T. Chozom; S. A. Sayed; A. A. Bender	2021	Getting to know our patients through the lens of trauma informed care	Journal of the American Geriatrics Society	69(SUPPL 1)			S68					April	Conference Abstract		Getting to know our patients through the lens of trauma informed care		1532-5415	http://dx.doi.org/10.1111/jgs.17115												634826979			accident_x000D_ adult_x000D_ aged_x000D_ atmosphere_x000D_ clinical article_x000D_ complicated grief_x000D_ conference abstract_x000D_ controlled study_x000D_ coronavirus disease 2019_x000D_ emotional abuse_x000D_ female_x000D_ human_x000D_ male_x000D_ nurse_x000D_ nursing home_x000D_ pandemic_x000D_ partner violence_x000D_ posttraumatic stress disorder_x000D_ questionnaire_x000D_ racism_x000D_ r…	Background: It was not mandatory for Skilled Nursing Facilities (SNF) to screen patients for trauma before November 2019, when CMS initiated Trauma-Informed Care (TIC). With this requirement; however, CMS did not provide specific guidance for implementation. The purpose of TIC was to obtain traumatic experiences, identify approaches to manage reoccurrences of certain triggers, and to prevent re-t…	Conference abstract_x000D_ American Geriatrics Society Annual Meeting, AGS 2021. Virtual	Embase,Potentially Eligible: Ineligible: Not Elderly Abuse	https://ezproxy.utas.edu.au/login?url=http://ovidsp.ovid.com/ovidweb.cgi?T=JS&CSC=Y&NEWS=N&PAGE=fulltext&D=emexa&AN=634826979_x000D_ http://rk9dr6cc2p.search.serialssolutions.com/?url_ver=Z39.88-2004&rft_val_fmt=info:ofi/fmt:kev:mtx:journal&rfr_id=info:sid/Ovid:emexa&rft.genre=article&rft_id=info:doi/10.1111%2Fjgs.17115&rft_id=info:pmid/&rft.issn=1532-5415&rft.volume=69&rft.issue=SUPPL+1&rft.spag…		(Chozom) Emory Healthcare, Atlanta, GA, United States (Sayed, Bender) Medicine, Emory University, Atlanta, GA, United States_x000D_ T. Chozom, Emory Healthcare, Atlanta, GA, United States						Embase	Ovid Technologies	English
	Journal Article	V. R. Cimarolli; O. Burack; J. Minahan; A. Hennessa; R. Stone; X. M. Shi	2021	Participation in a Substance Misuse Intervention in Post-acute Care Is Associated With More Optimal Rehabilitation Outcomes	GERONTOLOGIST	61		5	787-796					AUG			Participation in a Substance Misuse Intervention in Post-acute Care Is Associated With More Optimal Rehabilitation Outcomes		0016-9013_x000D_ 1758-5341 J9 - GERONTOLOGIST	10.1093/geront/gnaa101						Fordham University_x000D_ University of Massachusetts System_x000D_ University of Massachusetts Boston						WOS:000685224800024			Geriatric substance abuse_x000D_ Post-acute rehabilitation_x000D_ Skilled nursing facilities_x000D_ ALCOHOL-USE DISORDERS_x000D_ NONMEDICAL DRUG-USE_x000D_ OLDER-ADULTS_x000D_ MEDICARE BENEFICIARIES_x000D_ DRINKING PATTERNS_x000D_ AT-RISK_x000D_ ABUSE_x000D_ PREVALENCE_x000D_ BARRIERS_x000D_ TRENDS	Background and Objectives: Alcohol and substance misuse is prevalent among older adults, yet underdiagnosed and undertreated. More substance misuse intervention programs specifically designed for older adults and offered in various settings are needed. This project's objectives were to (a) provide a detailed description of a Geriatric Substance Abuse Recovery Program (GSARP) designed and implemen…	Times Cited in Web of Science Core Collection: 0 Total Times Cited: 1 Cited Reference Count: 45	Scopus, Potentially Eligible: Ineligible: Not Elderly Abuse			UMass Boston, LeadingAge LTSS Ctr, 2519 Connecticut Ave NW, Washington, DC 20008 USA_x000D_ New Jewish Home, Res Inst Aging, New York, NY USA_x000D_ Fordham Univ, Psychol Dept, Bronx, NY 10458 USA_x000D_ UMass Boston, LeadingAge LTSS Ctr, Boston, MA USA								English
	Journal Article	V. R. Cimarolli; O. Burack; J. M. Minahan; F. Falzarano; J. P. Reinhardt; X. M. Shi	2021	A Substance Misuse Intervention Program in Postacute Care: Who Declines Participation?	American Journal of Geriatric Psychiatry	29		1	15-23					Jan	Article		A Substance Misuse Intervention Program in Postacute Care: Who Declines Participation?	Am. J. Geriatr. Psychiatr.	1064-7481	10.1016/j.jagp.2020.08.004												WOS:000599766700003			Substance misuse intervention_x000D_ postacute rehabilitation_x000D_ skilled nursing_x000D_ facilities_x000D_ older adults_x000D_ nursing home_x000D_ older-adults_x000D_ problem drinking_x000D_ use disorders_x000D_ alcohol-use_x000D_ at-risk_x000D_ abuse_x000D_ barriers_x000D_ seeking_x000D_ gender_x000D_ Geriatrics & Gerontology_x000D_ Psychiatry	Objectives: Alcohol and substance misuse has been under-acknowledged and underidentified in older adults. However, promising treatment approaches exist (e.g., brief interventions) that can support older adults with at-risk alcohol and substance use. Postacute rehabilitation settings of Skilled Nursing Facilities (SNFs) can offer such programs, but little is known about patient characteristics tha…	ISI Document Delivery No.: PG5HW_x000D_ Times Cited: 1_x000D_ Cited Reference Count: 32_x000D_ Cited References: _x000D_ Andersen RM, 2008, MED CARE, V46, P647, DOI [10.1097/MLR.0b013e31817a835d, 10.1097/MLR.0b013e31817f4d48]_x000D_ Bareham BK, 2020, AGE AGEING, V49, P453, DOI 10.1093/ageing/afaa005_x000D_ Beynon CM, 2009, AGE AGEING, V38, P8, DOI 10.1093/ageing/afn251_x000D_ Blow F. C., 1992, AL…	Web of Science, Potentially Eligible, Ineligible: Not Elderly Abuse	<Go to ISI>://WOS:000599766700003		[Cimarolli, Verena R.; Shi, Xiaomei] LeadingAge LTSS Ctr UMass Boston, 2519 Connecticut Ave NW, Washington, DC 20008 USA. [Burack, Orah; Reinhardt, Joann P.] Res Inst Aging, New Jewish Home, New York, NY USA. [Minahan, Jillian M.] Fordham Univ, Psychol Dept, Bronx, NY 10458 USA. [Falzarano, Francesca] Weill Cornell Med, New York, NY USA._x000D_ Cimarolli, VR (corresponding author), LeadingAge LTS…								English
	Journal Article	V. R. Cimarolli; O. Burack; G. Poole-Dayan; I. Liu; S. P. Samaroo; M. Bondy	2018	An evaluation of a Geriatric Substance Abuse Recovery Program in post-acute care of a skilled nursing facility	Educational Gerontology	44		1	28-39						Article		An evaluation of a Geriatric Substance Abuse Recovery Program in post-acute care of a skilled nursing facility			10.1080/03601277.2017.1388961																	Export Date: 31 May 2018	Scopus, Potentially Eligible, Ineligible: Not Residential Care	https://www.scopus.com/inward/record.uri?eid=2-s2.0-85031498345&doi=10.1080%2f03601277.2017.1388961&partnerID=40&md5=613e8657f5d754ab9b233caafb560db3								Scopus
	Journal Article	G. Ciminelli; S. Garcia-Mandico	2020	COVID-19 in Italy: An Analysis of Death Registry Data	Journal of Public Health	42		4	723-730					11 23			COVID-19 in Italy: An Analysis of Death Registry Data	J Public Health (Oxf)	1741-3850	https://dx.doi.org/10.1093/pubmed/fdaa165												32935849			Age Factors_x000D_ *COVID-19/mo [Mortality]_x000D_ Female_x000D_ Homes for the Aged_x000D_ Humans_x000D_ Italy/ep [Epidemiology]_x000D_ Male_x000D_ Nursing Homes_x000D_ Pandemics_x000D_ *Registries_x000D_ Risk Assessment_x000D_ Risk Factors_x000D_ SARS-CoV-2_x000D_ Survival Analysis	BACKGROUND: There are still many unknowns about COVID-19. We do not know its exact mortality rate nor the speed through which it spreads across communities. This lack of evidence complicates the design of appropriate response policies._x000D_ METHODS: We source daily death registry data for 4100 municipalities in Italy's north and match them to Census data. We augment the dataset with municipalit…	Ciminelli, Gabriele_x000D_ Garcia-Mandico, Silvia	Medline, Potentially Eligible, Ineligible: Not Elderly Abuse			Ciminelli, Gabriele. Finance and Economics, Asia School of Business, 2 Jalan Dato Onn, 50480 Kuala Lumpur, Malaysia._x000D_ Ciminelli, Gabriele. MIT Sloan School of Management, 100 Main St, Cambridge, MA 02142, USA._x000D_ Garcia-Mandico, Silvia. Organisation for the Economic Cooperation and Development, 2 rue du Conseiller Collignon, Paris, France.						MEDLINE	Ovid Technologies	English
	Journal Article	A. Cismaru-Inescu; B. Hahaut; S. Adam; A. Nobels; M. Beaulieu; C. Vandeviver; I. Keygnaert; L. Nisen	2022	Sexual Activity and Physical Tenderness in Older Adults: Prevalence and Associated Characteristics From a Belgian Study	Journal of Sexual Medicine	19		4	569-580								Sexual Activity and Physical Tenderness in Older Adults: Prevalence and Associated Characteristics From a Belgian Study		1743-6095_x000D_ 1743-6109	https://dx.doi.org/10.1016/j.jsxm.2022.01.516												2017058254			age_x000D_ aged_x000D_ article_x000D_ asexuality_x000D_ assisted living facility_x000D_ attitude to sexuality_x000D_ Belgium_x000D_ chronic disease_x000D_ cohabiting person_x000D_ community living_x000D_ cross-sectional study_x000D_ disability_x000D_ female_x000D_ human_x000D_ *intimacy_x000D_ male_x000D_ nursing home_x000D_ prevalence_x000D_ quality of life_x000D_ sex difference_x000D_ *sexual b…	Background: Despite the World Health Organization calling for sexuality to be recognized as an aspect of well-being, no studies have explored sexual activity and physical tenderness in older adults aged >= 75 years in Belgium or those aged >= 85 years worldwide. Aim(s): To assess the prevalence and predictors of sexual activity and physical tenderness in a sample of older adults. Method(s): Using…		Embase, Potentially Eligible: Ineligible: Not Elderly Abuse	http://www.journals.elsevier.com/the-journal-of-sexual-medicine_x000D_ http://ovidsp.ovid.com/ovidweb.cgi?T=JS&PAGE=reference&D=emed24&NEWS=N&AN=2017058254		A. Cismaru-Inescu, University of Liege, Faculty of Sociology, ESPRIst, Studies and Evaluations Liege Belgium, Psychology of Aging Unit, University of Liege, Liege, Belgium. E-mail: a.inescu@uliege.be						Embase		English
	Journal Article	B. J. Clark; J. Jones; K. D. Reed; R. Hodapp; I. S. Douglas; D. Van Pelt; E. L. Burnham; M. Moss	2017	The Experience of Patients with Alcohol Misuse after Surviving a Critical Illness. A Qualitative Study	Ann Am Thorac Soc	14		7	1154-1161				2017/04/14	Jul			The Experience of Patients with Alcohol Misuse after Surviving a Critical Illness. A Qualitative Study	Annals of the American Thoracic Society	2325-6621	10.1513/AnnalsATS.201611-854OC					PMC5566292							28406727			Alcoholism/*etiology/psychology_x000D_ *Critical Illness/psychology_x000D_ Female_x000D_ Humans_x000D_ Intensive Care Units_x000D_ Male_x000D_ Middle Aged_x000D_ alcohol abstinence_x000D_ alcohol consumption_x000D_ alcoholics_x000D_ life change events	RATIONALE: Alcohol misuse is common in patients admitted to the intensive care unit (ICU), but there is currently no evidence-based approach to address drinking in ICU survivors. OBJECTIVES: We sought to describe the experience of ICU survivors with alcohol misuse during their hospitalization and the 3 months after hospital discharge to inform an alcohol-specific intervention for this unique popu…	2325-6621_x000D_ Clark, Brendan J_x000D_ Jones, Jacqueline_x000D_ Reed, K Diandra_x000D_ Hodapp, Rachel_x000D_ Douglas, Ivor S_x000D_ Van Pelt, David_x000D_ Burnham, Ellen L_x000D_ Moss, Marc_x000D_ K23 AA021814/AA/NIAAA NIH HHS/United States_x000D_ K24 AA022128/AA/NIAAA NIH HHS/United States_x000D_ Journal Article_x000D_ United States_x000D_ Ann Am Thorac Soc. 2017 Jul;14(7):1154-1161. doi: 10.1…	Pubmed, Potentially Eligible, Ineligible: Not Residential Care			1 Division of Pulmonary Sciences and Critical Care Medicine, University of Colorado, Aurora, Colorado._x000D_ 2 University of Colorado College of Nursing, Denver, Colorado._x000D_ 3 Denver Health Medical Center, Denver, Colorado; and._x000D_ 4 Medical Center of Aurora, Aurora, Colorado.							NLM	eng
	Journal Article	D. E. Clarke; M. Gonzalez; A. Pereira; K. Boyce-Gaudreau; C. Waldman; L. Demczuk	2015	The impact of knowledge on attitudes of emergency department staff towards patients with substance related presentations: a quantitative systematic review protocol	JBI Database System Rev Implement Rep	13		10	133-45				2015/11/17	Oct			The impact of knowledge on attitudes of emergency department staff towards patients with substance related presentations: a quantitative systematic review protocol	JBI database of systematic reviews and implementation reports	2202-4433	10.11124/jbisrir-2015-2203												26571289				CENTER CONDUCTING THE REVIEW: University of Manitoba and Queens Joanna Briggs Collaboration for Patient Safety: a Collaborating Center of the Joanna Briggs Institute REVIEW QUESTION/OBJECTIVE: The overall objective of this systematic review is to synthesize the available evidence on the relationship between new knowledge (gained through educational interventions about substance use/abuse) and hea…	2202-4433_x000D_ Clarke, Diana E_x000D_ Gonzalez, Miriam_x000D_ Pereira, Asha_x000D_ Boyce-Gaudreau, Krystal_x000D_ Waldman, Celeste_x000D_ Demczuk, Lisa_x000D_ Journal Article_x000D_ Australia_x000D_ JBI Database System Rev Implement Rep. 2015 Oct;13(10):133-45. doi: 10.11124/jbisrir-2015-2203.	Pubmed, Potentially Eligible, Ineligible: Not Elderly Abuse			1College of Nursing, Faculty of Health Sciences University of Manitoba, Canada2Manitoba Centre for Nursing and Health Research, University of Manitoba, Canada3Health Sciences Centre, Winnipeg, Canada4College of Nursing, Red River College, Canada5Elizabeth Dafoe Library, University of Manitoba, Canada.							NLM	eng
	Journal Article	P. A. Clifford; D. J. Cipher	2005	The Geriatric Multidimensional Pain and Illness Inventory: a new instrument assessing pain and illness in long-term care	Clinical Gerontologist	28		3	45-61								The Geriatric Multidimensional Pain and Illness Inventory: a new instrument assessing pain and illness in long-term care		0731-7115													106543202. Language: English. Entry Date: 20051125. Revision Date: 20150820. Publication Type: Journal Article			Clinical Assessment Tools -- In Old Age_x000D_ Geriatric Functional Assessment_x000D_ Gerontologic Care_x000D_ Instrument Validation_x000D_ Long Term Care_x000D_ Pain Measurement -- In Old Age_x000D_ Activities of Daily Living_x000D_ Aged_x000D_ Aged, 80 and Over_x000D_ Asians_x000D_ Blacks_x000D_ Chi Square Test_x000D_ Chronic Pain -- Psychosocial Factors_x000D_ Cognition_x000D_ Content Validity…	The Geriatric Multidimensional Pain and Illness Inventory (GMPI) was developed in order to assess the perceptual, functional, and emotional concomitants of pain and illness in long-term care. The GMPI was administered to 401 adults aged 60 and older residing in one of 16 long-term care facilities. The GMPI items were analyzed for reliability, content validity, and convergent and discriminant vali…	research; tables/charts. Journal Subset: Biomedical; Blind Peer Reviewed; Double Blind Peer Reviewed; Expert Peer Reviewed; Peer Reviewed; USA. Instrumentation: Katz Index of Activities of Daily Living; Geriatric Depression Scale (GDS); Neurobehavioral Cognitive Status Examination (NCSE) (Kiernan et al); Minimum Data St 2.0 (MDS) (Briggs Corporation); Geriatric Multidimensional Pain and Illness I…	Cinhal, Potentially Eligible: Ineligible: Not Elderly Abuse	https://login.wwwproxy1.library.unsw.edu.au/login?url=http://search.ebscohost.com/login.aspx?direct=true&db=cin20&AN=106543202&site=ehost-live&scope=site								cin20	EBSCOhost
	Journal Article	P. A. Clifford; D. J. Cipher; K. D. Roper	2005	Assessing dysfunctional behaviors in long-term care	Journal of the American Medical Directors Association	6		5	300-309								Assessing dysfunctional behaviors in long-term care		1525-8610													106190048. Language: English. Entry Date: 20071109. Revision Date: 20150711. Publication Type: Journal Article			Instrument Validation_x000D_ Long Term Care_x000D_ Social Behavior Disorders -- Diagnosis -- In Old Age_x000D_ Aged_x000D_ Aged, 80 and Over_x000D_ Clinical Assessment Tools_x000D_ Content Validity_x000D_ Criterion-Related Validity_x000D_ Descriptive Statistics_x000D_ Discriminant Validity_x000D_ Female_x000D_ Geriatric Depression Scale_x000D_ Inpatients_x000D_ Internal Consistency_x000D_ Interra…	OBJECTIVE: The Geriatric Level of Dysfunction Scale (GLDS) was developed to assess the intensity, frequency, and duration of 19 behavioral disturbance categories that can potentially interfere with long-term care. DESIGN: Secondary analysis of data collected from residents in long-term care facilities. PARTICIPANTS: Participants were 399 adults aged 60 and older residing in one of 16 long-term ca…	forms; research; tables/charts. Journal Subset: Biomedical; Peer Reviewed; USA. Instrumentation: Neurobehavioral Cognitive Status Examination (NCSE); Geriatric Multidimensional Pain and Illness Inventory (GMPI); Geriatric Depression Scale (GDS); Psychosocial Resistance to Activities of Daily Living Index (PRADLI); Geriatric Level of Dysfunction Scale (GLDS). NLM UID: 100893243._x000D_ PMID: 16165…	Cinhal, Potentially Eligible: Ineligible: Not Elderly Abuse	https://login.wwwproxy1.library.unsw.edu.au/login?url=http://search.ebscohost.com/login.aspx?direct=true&db=cin20&AN=106190048&site=ehost-live&scope=site		Mind-Body Wellness Institute, Senior Connections of Dallas, Dallas, TX.						cin20	EBSCOhost
	Journal Article	L. Cline	2008	Reaching kids with reactive attachment disorder	J Psychosoc Nurs Ment Health Serv	46		1	53-8				2008/02/07	Jan			Reaching kids with reactive attachment disorder	Journal of psychosocial nursing and mental health services	0279-3695 (Print)_x000D_ 0279-3695													18251352			Adaptation, Psychological_x000D_ Adolescent_x000D_ Adolescent Behavior/psychology_x000D_ Anger_x000D_ Attitude of Health Personnel_x000D_ Child_x000D_ Child Behavior/psychology_x000D_ Child Psychiatry/*organization & administration_x000D_ Female_x000D_ Hospital Units/organization & administration_x000D_ Humans_x000D_ Nurse's Role/psychology_x000D_ Nurse-Patient Relations_x000D_ Nursing Staff, Hos…	These kids are real. The behavior is real. The work is long and hard, but with patience and perseverance, changes are made. Reactive attachment disorder is a terrible thing. We must never give up on these kids. Every now and then, a success story comes along. The child goes home and in the wake of his or her leaving are letters addressed in uneven script to staff: Deer mister C. I am doing good. …	Cline, Linda_x000D_ Case Reports_x000D_ Journal Article_x000D_ United States_x000D_ J Psychosoc Nurs Ment Health Serv. 2008 Jan;46(1):53-8.	Pubmed, Potentially Eligible, Ineligible: Not Elderly Abuse			pulpitrock@yahoo.com							NLM	eng
	Journal Article	L. Coelho; T. Ribeiro; R. Dias; A. Santos; T. Magalhaes	2010	Elder homicide in the north of portugal	Journal of Forensic and Legal Medicine	17		7	383-387					October	Review		Elder homicide in the north of portugal		1752-928X_x000D_ 1878-7487	http://dx.doi.org/10.1016/j.jflm.2010.05.010												50961904			Elder homicide_x000D_ Medicalelegal autopsy_x000D_ Portugal_x000D_ aged_x000D_ autopsy_x000D_ blunt trauma_x000D_ female_x000D_ gunshot injury_x000D_ head injury_x000D_ homicide_x000D_ human_x000D_ male_x000D_ medicolegal aspect_x000D_ offender_x000D_ retrospective study_x000D_ review_x000D_ stab wound_x000D_ thorax injury_x000D_ victim_x000D_ aging_x000D_ death_x000D_ injury_x000D_ life expectan…	Introduction: The increasing average life expectancy leads to population aging, and growing numbers in the elder population, a population that suffers from great vulnerability. Therefore, a rise in elder homicide is expected. This phenomenon has not been thoroughly described in Portugal. This study aims to analyse and characterize elder homicide, in order to achieve a better understanding of this…		Embase, Potentially Eligible: Ineligible: Not Residential Care	http://ovidsp.ovid.com/ovidweb.cgi?T=JS&CSC=Y&NEWS=N&PAGE=fulltext&D=emed12&AN=50961904_x000D_ http://primoa.library.unsw.edu.au/openurl/61UNSW_INST/UNSW_SERVICES_PAGE?sid=OVID:embase&id=pmid:&id=doi:10.1016%2Fj.jflm.2010.05.010&issn=1752-928X&isbn=&volume=17&issue=7&spage=383&pages=383-387&date=2010&title=Journal+of+Forensic+and+Legal+Medicine&atitle=Elder+homicide+in+the+north+of+portugal&aulas…		(Coelho, Ribeiro, Dias, Santos, Magalhaes) National Institute of Legal Medicine e North Branch, Jardim Carrilho Videira, 4035-167 Porto, Portugal (Santos, Magalhaes) Faculty of Medicine of Porto University, Portugal (Magalhaes) Biomedical Sciences Institute Abel Salazar, Porto University, Portugal_x000D_ L. Coelho, National Institute of Legal Medicine e North Branch, Jardim Carrilho Videira, 4035…						Embase	Ovid Technologies	English
	Journal Article	M. Cohen	2013	The process of validation of a three-dimensional model for the identification of abuse in older adults	Archives of Gerontology & Geriatrics	57		3	243-9					Nov-Dec			The process of validation of a three-dimensional model for the identification of abuse in older adults	Arch Gerontol Geriatr	1872-6976	https://dx.doi.org/10.1016/j.archger.2013.06.009												23876433			Aged_x000D_ *Elder Abuse/di [Diagnosis]_x000D_ Factor Analysis, Statistical_x000D_ *Geriatric Assessment/mt [Methods]_x000D_ Homes for the Aged/st [Standards]_x000D_ Humans_x000D_ Models, Theoretical_x000D_ Nursing Homes/st [Standards]_x000D_ ROC Curve_x000D_ Regression Analysis_x000D_ Reproducibility of Results_x000D_ Risk Factors	Professional screening for abuse among older persons has been suggested as an efficient way to reach more individuals who are experiencing abuse, but effective screening depends on the use of succinct, structured and validated tools. The aim of the paper is to describe a process of constructing and validating a three-dimensional screening tool for identification of abuse in older persons. It desc…	Cohen, Miri_x000D_ S0167-4943(13)00106-4	Medline, Potentially Eligible: Full Text: Excluded: Intervention	http://ovidsp.ovid.com/ovidweb.cgi?T=JS&CSC=Y&NEWS=N&PAGE=fulltext&D=medl&AN=23876433_x000D_ http://primoa.library.unsw.edu.au/openurl/61UNSW_INST/UNSW_SERVICES_PAGE?sid=OVID:medline&id=pmid:23876433&id=doi:10.1016%2Fj.archger.2013.06.009&issn=0167-4943&isbn=&volume=57&issue=3&spage=243&pages=243-9&date=2013&title=Archives+of+Gerontology+%26+Geriatrics&atitle=The+process+of+validation+of+a+three-…		Cohen, Miri. Department of Gerontology, University of Haifa, Haifa, Israel. cohenm@research.haifa.ac.il						MEDLINE	Ovid Technologies	English
	Journal Article	M. Cohen; S. Halevy-Levin; R. Gagin; D. Priltuzky; G. Friedman	2010	Elder abuse in long-term care residences and the risk indicators	Ageing & Society	30			1027-1040					Aug	Article		Elder abuse in long-term care residences and the risk indicators	Ageing Soc.	0144-686X	10.1017/s0144686x10000188												WOS:000280344300006			elder abuse_x000D_ long-term facilities_x000D_ signs of abuse_x000D_ risk indicators_x000D_ nursing-homes_x000D_ neglect_x000D_ mistreatment_x000D_ caregivers_x000D_ settings_x000D_ people_x000D_ staff_x000D_ Geriatrics & Gerontology	The aim of the study was to assess the prevalence of abuse among the residents of long-term care facilities in Israel, and its associations with risk indicators. Seventy-one such residents aged 70 or more years were assessed in the internal and orthopaedic departments of two university medical centres for possible abuse by carers at the long-term facilities from which they were admitted. The stud…	ISI Document Delivery No.: 631KA_x000D_ Times Cited: 10_x000D_ Cited Reference Count: 34_x000D_ Cohen, Miri Halevy-Levin, Sarah Gagin, Roni Priltuzky, Dana Friedman, Gideon_x000D_ 10_x000D_ 2_x000D_ 15_x000D_ Cambridge univ press_x000D_ New york_x000D_ 6	Web of Science, Potentially Eligible: Full Text: Included	<Go to ISI>://WOS:000280344300006		[Cohen, Miri] Univ Haifa, Sch Social Work, Dept Gerontol, IL-31905 Haifa, Israel. [Halevy-Levin, Sarah; Friedman, Gideon] Hadassah Med Ctr, Geriatr Unit, IL-91120 Jerusalem, Israel. [Gagin, Roni] Rambam Med Ctr, Dept Social Work, Haifa, Israel._x000D_ Cohen, M (reprint author), Univ Haifa, Sch Social Work, Dept Gerontol, IL-31905 Haifa, Israel._x000D_ cohenm@research.haifa.ac.il								English
	Journal Article	M. Cohen; S. Shinan-Altman	2011	A cross-cultural study of nursing aides' attitudes to elder abuse in nursing homes	International Psychogeriatrics				1-9					24 Mar	In Press		A cross-cultural study of nursing aides' attitudes to elder abuse in nursing homes		1041-6102_x000D_ 1741-203X	http://dx.doi.org/10.1017/S1041610211000391												51333215			nursing assistant_x000D_ elder abuse_x000D_ nursing home_x000D_ immigrant_x000D_ Arab_x000D_ veteran_x000D_ burnout_x000D_ Jew_x000D_ regression analysis_x000D_ Israel_x000D_ immigration_x000D_ planning_x000D_ questionnaire	ABSTRACTBackground: Nursing aides' attitudes to elder abuse may serve as predictors of a proclivity to it, and may be influenced by cultural and situational context such as immigration. The purpose of the current study was to examine attitudes to elder abuse in three groups of Israeli nursing aides, namely veteran Israeli Jews, Israeli Arabs, and new immigrants, and their associations to demograp…		Embase, Potentially Eligible: Full Text: Excluded: Study Design	http://ovidsp.ovid.com/ovidweb.cgi?T=JS&CSC=Y&NEWS=N&PAGE=fulltext&D=emed18b&AN=51333215_x000D_ http://primoa.library.unsw.edu.au/openurl/61UNSW_INST/UNSW_SERVICES_PAGE?sid=OVID:embase&id=pmid:21429279&id=doi:10.1017%2FS1041610211000391&issn=1041-6102&isbn=&volume=23&issue=8&spage=1&pages=1-9&date=2011&title=International+Psychogeriatrics&atitle=A+cross-cultural+study+of+nursing+aides%27+attitude…		(Cohen, Shinan-Altman) School of Social Work, Faculty of Social Welfare and Health Sciences, University of Haifa, Mount Carmel, Israel_x000D_ School of Social Work, Faculty of Social Welfare and Health Sciences, University of Haifa, Mount Carmel, Israel						Embase	Ovid Technologies	English
	Journal Article	J. Cohen-Mansfield; H. Golander	2023	Bound in an Imbalanced Relationship: Family Caregivers and Migrant Live-In Care-Workers of Frail Older Persons in Israel	QUALITATIVE HEALTH RESEARCH	33		12	1116-1130					OCT			Bound in an Imbalanced Relationship: Family Caregivers and Migrant Live-In Care-Workers of Frail Older Persons in Israel		1049-7323_x000D_ 1552-7557 J9 - QUAL HEALTH RES	10.1177/10497323231186108						Tel Aviv University			45139			WOS:001044679000001			community-dwelling older adults_x000D_ family caregivers_x000D_ migrant care-workers_x000D_ interdependence_x000D_ mixed methods_x000D_ WORKING-CONDITIONS_x000D_ HOME_x000D_ RECIPIENTS	Migrant care-workers (MCWs) are often the main caregivers for frail older persons. We examined the complex relationship between MCWs and primary family caregivers (PFCs) in Israel to better understand how MCWs and PFCs perceive the formal and informal nature of their relationship. Given the high prevalence of two-income families who are unavailable for caregiving, the relationships among MCWs, PF…	Times Cited in Web of Science Core Collection: 0 Total Times Cited: 0 Cited Reference Count: 37	Scopus, Potentially Eligible: Ineligible: Not Elderly Abuse			Tel Aviv Univ, Minerva Ctr Interdisciplinary Study End Life, Tel Aviv, Israel_x000D_ Tel Aviv Univ, Igor Orenstein Chair Study Geriatr, Tel Aviv, Israel_x000D_ Tel Aviv Univ, Fac Med, Sch Publ Hlth, Dept Hlth Promot, Tel Aviv, Israel_x000D_ Tel Aviv Univ, Herzceg Inst Study Age & Aging, Tel Aviv, Israel_x000D_ Tel Aviv Univ, Fac Med, Stanley Seyer Sch Hlth Profess, Dept Nursing, Tel Aviv, Israel_…								English
	Journal Article	P. Coleman	2005	Opportunities for nursing-dental collaboration: addressing oral health needs among the elderly	Nursing Outlook	53		1	33-39								Opportunities for nursing-dental collaboration: addressing oral health needs among the elderly		0029-6554													106636904. Language: English. Entry Date: 20050527. Revision Date: 20150818. Publication Type: Journal Article			Dental Health Services_x000D_ Dentistry_x000D_ Health Services for the Aged_x000D_ Health Services Needs and Demand_x000D_ Interprofessional Relations_x000D_ Nursing as a Profession_x000D_ Aged_x000D_ Oral Health -- In Old Age	Providing quality oral health care for the growing elderly population is a major challenge, particularly for those residing in long-term care institutions. The Surgeon General's report on oral health in America (2000) noted that elders are at particularly high risk for oral health problems, and poor oral health in seniors has been linked to general systemic health risks such as cardiovascular dis…	tables/charts. Journal Subset: Core Nursing; Nursing; Peer Reviewed; USA. NLM UID: 0401075._x000D_ PMID: 15761398.	Cinhal, Potentially Eligible: Ineligible: Not Elderly Abuse	https://login.wwwproxy1.library.unsw.edu.au/login?url=http://search.ebscohost.com/login.aspx?direct=true&db=cin20&AN=106636904&site=ehost-live&scope=site		University of Rochester School of Nursing, 601 Elmwood Ave, Rochester, NY 14642; patricia_coleman@urmc.rochester.edu						cin20	EBSCOhost
	Journal Article	R. Comer; M. Lizer	2015	Medication review and transitions of care: A case report of a decade-old medication error	Consultant Pharmacist	30		3	130-135					01 Mar			Medication review and transitions of care: A case report of a decade-old medication error		0888-5109	http://dx.doi.org/10.4140/TCP.n.2015.130												605185680			Behavioral health_x000D_ Long-term care_x000D_ Medication error_x000D_ Nursing facility_x000D_ Transcription error_x000D_ Transitions-of-care_x000D_ Vulnerable populations_x000D_ aged_x000D_ agitation_x000D_ article_x000D_ atrial fibrillation/si [Side Effect]_x000D_ blood pressure_x000D_ body height_x000D_ body weight_x000D_ case report_x000D_ cognition_x000D_ detention_x000D_ electronic medical …	A 69-year-old Caucasian male with a 25-year history of paranoid schizophrenia was brought to the emergency department because of violence toward the staff in his nursing facility. He was diagnosed with a urinary tract infection and was admitted to the behavioral health unit for medication stabilization. History included a five-year state psychiatric hospital admission and nursing facility placeme…		Embase, Potentially Eligible: Ineligible: Not Elderly Abuse	http://docserver.ingentaconnect.com/deliver/connect/ascp/08885109/v30n3/s2.pdf?expires=1436754919&id=82265866&titleid=72010484&accname=Elsevier+BV&checksum=66C9834B985C430127B48A620F37ECF5_x000D_ http://ovidsp.ovid.com/ovidweb.cgi?T=JS&CSC=Y&NEWS=N&PAGE=fulltext&D=emed18b&AN=605185680_x000D_ http://primoa.library.unsw.edu.au/openurl/61UNSW_INST/UNSW_SERVICES_PAGE?sid=OVID:embase&id=pmid:25760662&…		(Comer) Shenandoah University Bernard J. Dunn School of Pharmacy, 1775 North Sector Court, Winchester, VA 22601, United States (Lizer) Iowa City Veterans Affairs Health Care System, Iowa City, IA, United States_x000D_ R. Comer, Shenandoah University Bernard J. Dunn School of Pharmacy, 1775 North Sector Court, Winchester, VA 22601, United States. E-mail: rcomer09@su.edu						Embase	Ovid Technologies	English
	Book Section	D. K. Conn	2007	Mental health issues in long-term care facilities	Practical psychiatry in the long-term care home , 3rd rev exp ed				1-16								Mental health issues in long-term care facilities		978-0-88937-341-9 (Hardcover)													2007-00067-001			emotional disorders, dementia, history, staff vigilance, lack of care, long-term care facilities, early recognition, prevention, biopsychosocial model, screening instruments_x000D_ *Elder Care_x000D_ *Long Term Care_x000D_ *Mental Disorders_x000D_ *Mental Health Services_x000D_ Affective Disorders_x000D_ Biopsychosocial Approach_x000D_ Dementia_x000D_ Early Intervention_x000D_ History_x000D_ Nurs…	This chapter gives a general history of mental health care in long-term facilities, and an overview of the information covered in the rest of the chapters of the book. According to the author, the following are key points in this chapter: prevalence of mental disorders in residents of long-term care facilities; common problems include depression and behaviors associated with dementia, such as ver…	Conn, David K [Ed ; Herrmann, Nathan [Ed ; Kaye, Alanna [Ed ; Rewilak, Dmytro [Ed ; Schogt, Barbara [Ed_x000D_ xiv, 327_x000D_ Handbook/Manual	PsycINFO, Potentially Eligible, Ineligible: Not Elderly Abuse	http://ovidsp.ovid.com/ovidweb.cgi?T=JS&CSC=Y&NEWS=N&PAGE=fulltext&D=psyc5&AN=2007-00067-001_x000D_ http://primoa.library.unsw.edu.au/openurl/61UNSW_INST/UNSW_SERVICES_PAGE?sid=OVID:psycdb&id=pmid:&id=doi:&issn=&isbn=9780889373419&volume=&issue=&spage=1&pages=1-16&date=2007&title=Practical+psychiatry+in+the+long-term+care+home.%2C+3rd+rev.+exp.+ed.&atitle=Mental+health+issues+in+long-term+care+fa…		Conn, David K.: Department of Psychiatry, Baycrest Geriatric Health Care System, Canada						PsycINFO	Ovid Technologies	English
	Journal Article	M. J. Connolly; M. Boyd; J. B. Broad; N. Kerse; T. Lumley; N. Whitehead; S. Foster	2015	The Aged Residential Care Healthcare Utilization Study (ARCHUS): A Multidisciplinary, Cluster Randomized Controlled Trial Designed to Reduce Acute Avoidable Hospitalizations From Long-Term Care Facilities	Journal of the American Medical Directors Association	16		1	49-55								The Aged Residential Care Healthcare Utilization Study (ARCHUS): A Multidisciplinary, Cluster Randomized Controlled Trial Designed to Reduce Acute Avoidable Hospitalizations From Long-Term Care Facilities		1525-8610	10.1016/j.jamda.2014.07.008												103863055. Language: English. Entry Date: 20141224. Revision Date: 20150710. Publication Type: Journal Article			Long Term Care_x000D_ Gerontologic Care_x000D_ Multidisciplinary Care Team_x000D_ Aged, Hospitalized_x000D_ Health Resource Utilization -- In Old Age_x000D_ Human_x000D_ Funding Source_x000D_ Randomized Controlled Trials_x000D_ New Zealand_x000D_ Gerontologic Nursing_x000D_ Benchmarking_x000D_ Staff Development_x000D_ Mortality_x000D_ Length of Stay_x000D_ Prospective Studies_x000D_ Relative Risk…	Objective To assess effect of a complex, multidisciplinary intervention aimed at reducing avoidable acute hospitalization of residents of residential aged care (RAC) facilities. Design Cluster randomized controlled trial. Setting RAC facilities with higher than expected hospitalizations in Auckland, New Zealand, were recruited and randomized to intervention or control. Participants A total of 199…	research; randomized controlled trial. Journal Subset: Biomedical; Peer Reviewed; USA. Special Interest: Gerontologic Care. Grant Information: Project Grant (10/373) from the Health Research Council of New Zealand. NLM UID: 100893243._x000D_ PMID: 25239019.	Cinhal, Potentially Eligible: Ineligible: Not Elderly Abuse	https://login.wwwproxy1.library.unsw.edu.au/login?url=http://search.ebscohost.com/login.aspx?direct=true&db=cin20&AN=103863055&site=ehost-live&scope=site		Freemasons' Department of Geriatric Medicine, University of Auckland, Takapuna, Auckland, New Zealand; Waitemata District Health Board, Auckland, New Zealand_x000D_ Freemasons' Department of Geriatric Medicine, University of Auckland, Takapuna, Auckland, New Zealand; Waitemata District Health Board, Auckland, New Zealand; Department of Nursing, University of Auckland, Auckland, New Zealand_x000D_…						cin20	EBSCOhost
	Journal Article	A. Conti; A. Scacchi; M. Clari; M. Scattaglia; V. Dimonte; M. M. Gianino	2022	Prevalence of Violence Perpetrated by Healthcare Workers in Long-Term Care: A Systematic Review and Meta-Analysis	INTERNATIONAL JOURNAL OF ENVIRONMENTAL RESEARCH AND PUBLIC HEALTH	19		4						FEB			Prevalence of Violence Perpetrated by Healthcare Workers in Long-Term Care: A Systematic Review and Meta-Analysis		1660-4601 J9 - INT J ENV RES PUB HE	10.3390/ijerph19042357						University of Turin				2357		WOS:000763231100001			violence_x000D_ healthcare workers_x000D_ long-term care_x000D_ nursing home_x000D_ home care_x000D_ systematic review_x000D_ meta-analysis_x000D_ REPORTED ELDER ABUSE_x000D_ RISK-FACTORS_x000D_ NEGLECT_x000D_ MISTREATMENT_x000D_ ADULTS_x000D_ INTERVENTIONS_x000D_ DISABILITIES_x000D_ PREVENTION_x000D_ FACILITIES_x000D_ CHILDREN	This systematic review and meta-analysis aimed to determine the prevalence of violence perpetrated by healthcare workers (HCWs) against patients in long-term care (LTC). For this purpose, five relevant databases were searched. Two reviewers extracted data from the included articles independently and assessed their quality. Overall and subgroup random-effects pooled prevalence meta-analyses were p…	Times Cited in Web of Science Core Collection: 1 Total Times Cited: 1 Cited Reference Count: 44	Scopus, Potentially Eligible: Ineligible: Study Design (SR)			Univ Torino, Dept Publ Hlth & Paediat, Via Santena 5bis, I-10126 Turin, Italy								English
	Journal Article	C. Cooper; B. Dow; S. Hay; D. Livingston; G. Livingston	2013	Care workers' abusive behavior to residents in care homes: a qualitative study of types of abuse, barriers, and facilitators to good care and development of an instrument for reporting of abuse anonymously	International Psychogeriatrics	25		5	733-41					May			Care workers' abusive behavior to residents in care homes: a qualitative study of types of abuse, barriers, and facilitators to good care and development of an instrument for reporting of abuse anonymously	Int Psychogeriatr	1741-203X	https://dx.doi.org/10.1017/S104161021200227X												23290126			Adult_x000D_ Aged_x000D_ Aged, 80 and over_x000D_ *Attitude of Health Personnel_x000D_ Caregivers/px [Psychology]_x000D_ *Elder Abuse/di [Diagnosis]_x000D_ Elder Abuse/sn [Statistics & Numerical Data]_x000D_ Focus Groups_x000D_ *Health Personnel/px [Psychology]_x000D_ *Homes for the Aged/og [Organization & Administration]_x000D_ Humans_x000D_ London_x000D_ Male_x000D_ Middle Aged_x000D_ *Nursing …	BACKGROUND: Elder abuse in care homes is probably common but inherently difficult to detect. We developed the first questionnaire to ask care home workers to report abuse anonymously._x000D_ METHOD: We held qualitative focus groups with 36 care workers from four London care homes, asking about abuse they had witnessed or perpetrated._x000D_ RESULTS: The participants reported that situations with …	Cooper, Claudia_x000D_ Dow, Briony_x000D_ Hay, Susan_x000D_ Livingston, Deborah_x000D_ Livingston, Gill_x000D_ S104161021200227X	Medline, Potentially Eligible: Full Text: Excluded: Not Residential Care	http://ovidsp.ovid.com/ovidweb.cgi?T=JS&CSC=Y&NEWS=N&PAGE=fulltext&D=medl&AN=23290126_x000D_ http://primoa.library.unsw.edu.au/openurl/61UNSW_INST/UNSW_SERVICES_PAGE?sid=OVID:medline&id=pmid:23290126&id=doi:10.1017%2FS104161021200227X&issn=1041-6102&isbn=&volume=25&issue=5&spage=733&pages=733-41&date=2013&title=International+Psychogeriatrics&atitle=Care+workers%27+abusive+behavior+to+residents+in…		Cooper, Claudia. UCL Mental Health Sciences Unit, University College London (UCL), London W1W 7EJ, UK. c.cooper@ucl.ac.uk						MEDLINE	Ovid Technologies	English
	Journal Article	C. Cooper; L. Marston; J. Barber; D. Livingston; P. Rapaport; P. Higgs; G. Livingston	2018	Do care homes deliver person-centred care? A cross-sectional survey of staff-reported abusive and positive behaviours towards residents from the MARQUE (Managing Agitation and Raising Quality of Life) English national care home survey	PLoS ONE [Electronic Resource]	13		3	e0193399						Research Support, Non-U.S. Gov't		Do care homes deliver person-centred care? A cross-sectional survey of staff-reported abusive and positive behaviours towards residents from the MARQUE (Managing Agitation and Raising Quality of Life) English national care home survey	PLoS ONE	1932-6203	https://dx.doi.org/10.1371/journal.pone.0193399												29561867			Aged_x000D_ *Attitude of Health Personnel_x000D_ Behavior Therapy_x000D_ Burnout, Professional_x000D_ *Caregivers/px [Psychology]_x000D_ Cross-Sectional Studies_x000D_ Dementia/nu [Nursing]_x000D_ *Elder Abuse/di [Diagnosis]_x000D_ Female_x000D_ *Homes for the Aged/og [Organization & Administration]_x000D_ Humans_x000D_ Male_x000D_ Patient-Centered Care_x000D_ *Quality of Health Care_x000D_ *Qual…	BACKGROUND: There are widespread concerns about abuse of care home residents. We report, in the largest care home survey, prevalence of staff anonymously-reported, perpetrated/witnessed abusive behaviours towards care home residents over 3 months. We also report positive care behaviours._x000D_ METHODS: 1544 staff in 92 English care home units completed the revised Modified Conflict Tactics Scale…
	journal Article	Cooper, Claudia_x000D_ Marston, Louise_x000D_ Barber, Julie_x000D_ Livingston, Deborah_x000D_ Rapaport, Penny_x000D_ Higgs, Paul_x000D_ Livingston, Gill	Medline, Potentially Eligible,Ineligible: Not Residential Care	http://ovidsp.ovid.com/ovidweb.cgi?T=JS&CSC=Y&NEWS=N&PAGE=fulltext&D=med13&AN=29561867_x000D_ http://primoa.library.unsw.edu.au/openurl/61UNSW_INST/UNSW_SERVICES_PAGE?sid=OVID:medline&id=pmid:29561867&id=doi:10.1371%2Fjournal.pone.0193399&issn=1932-6203&isbn=&volume=13&issue=3&spage=e0193399&pages=e0193399&date=2018&title=PLoS+ONE+%5BElectronic+Resource%5D&atitle=Do+care+homes+deliver+person-cent…	Cooper, Claudia. UCL Department of Old Age Psychiatry, Division of Psychiatry, London, United Kingdom._x000D_ Cooper, Claudia. Camden and Islington NHS Foundation trust, London, United Kingdom._x000D_ Marston, Louise. Department of Primary Care and Population Health, UCL, London, United Kingdom._x000D_ Marston, Louise. PRIMENT Clinical Trials Unit, UCL, London, United Kingdom._x000D_ Barber, Juli…				MEDLINE	Ovid Technologies	English
	Journal Article	C. Cooper; A. Selwood; G. Livingston	2008	The prevalence of elder abuse and neglect: a systematic review	Age and Ageing	37		2	151-160					Mar	Review		The prevalence of elder abuse and neglect: a systematic review	Age Ageing	0002-0729	10.1093/ageing/afm194												WOS:000254293100007			elders_x000D_ abuse_x000D_ prevalence_x000D_ risk-factors_x000D_ family violence_x000D_ nursing-homes_x000D_ older-people_x000D_ mistreatment_x000D_ caregivers_x000D_ community_x000D_ conflict_x000D_ service_x000D_ sample_x000D_ Geriatrics & Gerontology	Objective: to perform a systematic review of studies measuring the prevalence of elder abuse or neglect, either reported by older people themselves, or family and professional caregivers or investigated using objective measures. Methods: we conducted a comprehensive literature search of multiple databases up to October 2006, supplemented by a search of the references of all relevant articles. Val…	ISI Document Delivery No.: 278NH_x000D_ Times Cited: 179_x000D_ Cited Reference Count: 39_x000D_ Cooper, Claudia Selwood, Amber Livingston, Gill_x000D_ Cooper, Claudia/C-1556-2008; Livingston, Gill/C-7081-2008_x000D_ Cooper, Claudia/0000-0002-2777-7616;_x000D_ Medical Research Council [G0501866]_x000D_ 190_x000D_ 8_x000D_ 40_x000D_ Oxford univ press_x000D_ Oxford	Web of Science, Potentially Eligible: Full Text: Excluded: Study Design (SR)	<Go to ISI>://WOS:000254293100007		[Cooper, Claudia; Livingston, Gill] UCL, Camden & Islington Mental Hlth & Social Care Trus, London WC1E 6BT, England. [Selwood, Amber] UCL, NE London Mental Hlth Trust, London WC1E 6BT, England._x000D_ Cooper, C (reprint author), UCL, Camden & Islington Mental Hlth & Social Care Trus, London WC1E 6BT, England._x000D_ c.cooper@medsch.ucl.ac.uk								English
	Journal Article	C. Cooper; A. Selwood; G. Livingston	2009	Knowledge, detection, and reporting of abuse by health and social care professionals: A systematic review	American Journal of Geriatric Psychiatry	17		10	826-838					October			Knowledge, detection, and reporting of abuse by health and social care professionals: A systematic review		1064-7481_x000D_ 1545-7214	http://dx.doi.org/10.1097/JGP.0b013e3181b0fa2e												355376909			Detection_x000D_ Elder abuse_x000D_ Knowledge_x000D_ Reporting_x000D_ article_x000D_ confidence interval_x000D_ crime_x000D_ elderly care_x000D_ health care personnel_x000D_ health survey_x000D_ human_x000D_ human relation_x000D_ medical society_x000D_ nursing home_x000D_ physician_x000D_ prevalence_x000D_ psychometry_x000D_ questionnaire_x000D_ social care_x000D_ systematic review_x000D_ trainin…	The authors systematically reviewed the 32 articles fitting predetermined criteria that investigated health and social care professionals' knowledge, detection, and reporting of elder abuse. These included 21 surveys (of 5,325 professionals), nine analyses of elder abuse reports to statutory bodies, and two intervention studies. Compatible results were pooled in a meta-analysis. Professionals con…		Embase, Potentially Eligible: Full Text: Excluded: Study Design (SR)	http://ovidsp.ovid.com/ovidweb.cgi?T=JS&CSC=Y&NEWS=N&PAGE=fulltext&D=emed12&AN=355376909_x000D_ http://primoa.library.unsw.edu.au/openurl/61UNSW_INST/UNSW_SERVICES_PAGE?sid=OVID:embase&id=pmid:19916205&id=doi:10.1097%2FJGP.0b013e3181b0fa2e&issn=1064-7481&isbn=&volume=17&issue=10&spage=826&pages=826-838&date=2009&title=American+Journal+of+Geriatric+Psychiatry&atitle=Knowledge%2C+detection%2C+and+r…		(Cooper, Selwood, Livingston) Department of Mental Health Sciences, The University, College London, London, United Kingdom (Cooper) Department of Mental Health Sciences, University College London, Archway Campus, Highgate Hill, London N19 5LW, United Kingdom_x000D_ C. Cooper, Department of Mental Health Sciences, University College London, Archway Campus, Highgate Hill, London N19 5LW, United Kin…						Embase	Ovid Technologies	English
	Journal Article	S. Correa; J. T. Boyle; H. Bashian; C. Madrigal; K. O'Malley	2024	Implementing STAR-VA in Acute Care: A Case Study	American Journal of Geriatric Psychiatry	32		4 Supplement	S74-S75			AAGP 2024 Annual Meeting. Atlanta United States.					Implementing STAR-VA in Acute Care: A Case Study		1064-7481_x000D_ 1545-7214	https://dx.doi.org/10.1016/j.jagp.2024.01.152												2030488144			aggression_x000D_ agitation_x000D_ anxiety_x000D_ assault_x000D_ assisted living facility_x000D_ *case study_x000D_ community living_x000D_ conference abstract_x000D_ consultation_x000D_ delusion_x000D_ dementia_x000D_ depression_x000D_ distress syndrome_x000D_ *emergency care_x000D_ emergency ward_x000D_ first-line treatment_x000D_ granddaughter_x000D_ hallucination_x000D_ human_x000D_ ice cream…	Introduction: People living with dementia almost universally experience behavioral and psychological symptoms of dementia at some point throughout the course of their illness. Behavioral and psychological symptoms of dementia (BPSD) are a result of complex interpersonal, intrapersonal, and environmental interactions-such symptoms include depression, aggression, anxiety, sleep disturbances, irrita…		Embase, Potentially Eligible: Ineligible: Study Design	http://ovidsp.ovid.com/ovidweb.cgi?T=JS&PAGE=reference&D=emexb&NEWS=N&AN=2030488144								Embase Weekly Updates		English
	Journal Article	S. R. Counsell; C. M. Callahan; A. B. Buttar; D. O. Clark; K. I. Frank	2006	Geriatric Resources for Assessment and Care of Elders (GRACE): a new model of primary care for low-income seniors	Journal of the American Geriatrics Society	54		7	1136-1141								Geriatric Resources for Assessment and Care of Elders (GRACE): a new model of primary care for low-income seniors		0002-8614	10.1111/j.1532-5415.2006.00791.x												106336621. Language: English. Entry Date: 20060922. Revision Date: 20150711. Publication Type: Journal Article			Case Management -- In Old Age_x000D_ Geriatric Assessment -- Methods_x000D_ Gerontologic Care -- Methods_x000D_ Health Services for the Aged_x000D_ Primary Health Care -- Administration -- In Old Age_x000D_ Aged_x000D_ Aged, 80 and Over_x000D_ Electronic Health Records_x000D_ Continuity of Patient Care_x000D_ Costs and Cost Analysis_x000D_ Disease Management -- In Old Age_x000D_ Geriatric Assessm…	The majority of older adults receive health care in primary care settings, yet many fail to receive the recommended standard of care for preventive services, chronic disease management, and geriatric syndromes. The Geriatric Resources for Assessment and Care of Elders (GRACE) model of primary care for low-income seniors and their primary care physicians (PCPs) was developed to improve the quality…	tables/charts. Journal Subset: Biomedical; Peer Reviewed; USA. NLM UID: 7503062._x000D_ PMID: 16866688.	Cinhal, Potentially Eligible: Ineligible: Not Elderly Abuse	https://login.wwwproxy1.library.unsw.edu.au/login?url=http://search.ebscohost.com/login.aspx?direct=true&db=cin20&AN=106336621&site=ehost-live&scope=site		Indiana University School of Medicine, 1001 West 10th Street, WOP-M200, Indianapolis, IN 46202; scounsel@iupui.edu						cin20	EBSCOhost
	Journal Article	K. Cox	2008	The application of crime science to the prevention of elder abuse	British Journal of Nursing	17		13	850-4					Jul 10-23	Review		The application of crime science to the prevention of elder abuse	Br J Nurs	0966-0461	https://dx.doi.org/10.12968/bjon.2008.17.13.30537												18856149			Aged_x000D_ Aged, 80 and over_x000D_ *Elder Abuse/pc [Prevention & Control]_x000D_ Female_x000D_ *Forensic Sciences_x000D_ *Homes for the Aged_x000D_ Humans_x000D_ Male_x000D_ Nurses' Aides_x000D_ *Nursing Homes_x000D_ Risk Factors_x000D_ *Safety Management/mt [Methods]_x000D_ United Kingdom	The abuse of older people is a significant problem, with estimates intimating that there may be over 340,000 cases per year in the United Kingdom. Despite improvements in screening and assessment to identify and treat those who are abused or at risk of abuse, the healthcare community remains preoccupied with prevalence rather than prevention. In light of the paucity of health-related research evi…	Cox, Karen	Medline, Potentially Eligible: Full Text: Excluded: Study Design	http://ovidsp.ovid.com/ovidweb.cgi?T=JS&CSC=Y&NEWS=N&PAGE=fulltext&D=med6&AN=18856149_x000D_ http://primoa.library.unsw.edu.au/openurl/61UNSW_INST/UNSW_SERVICES_PAGE?sid=OVID:medline&id=pmid:18856149&id=doi:10.12968%2Fbjon.2008.17.13.30537&issn=0966-0461&isbn=&volume=17&issue=13&spage=850&pages=850-4&date=2008&title=British+Journal+of+Nursing&atitle=The+application+of+crime+science+to+the+prevent…		Cox, Karen. University of Nottingham School of Nursing, Faculty of Medicine and Health Sciences, Nottingham.						MEDLINE	Ovid Technologies	English
	Journal Article	C. Craig; N. Chadborn; G. Sands; H. Tuomainen; J. Gladman	2015	Systematic review of EASY-care needs assessment for community-dwelling older people	Age & Ageing	44		4	559-565								Systematic review of EASY-care needs assessment for community-dwelling older people		0002-0729	ageing/afv050												109835216. Language: English. Entry Date: 20150824. Revision Date: 20160630. Publication Type: Journal Article			Community Living_x000D_ Aged_x000D_ Geriatric Functional Assessment_x000D_ Human_x000D_ Medline_x000D_ Embase_x000D_ CINAHL Database_x000D_ Cochrane Library_x000D_ Funding Source_x000D_ Systematic Review	Background: undertaking comprehensive geriatric assessments (CGAs) combined with long-term health and social care management can improve the quality of life of older people [1]. The EASY-Care tool is a CGA instrument designed for assessing the physical, mental and social functioning and unmet health and social needs of older people in community settings or primary care. It has also been used as a…	pictorial; research; systematic review; tables/charts. Journal Subset: Biomedical; Europe; Peer Reviewed; UK & Ireland. Special Interest: Evidence-Based Practice; Gerontologic Care. Grant Information: This work was funded by the National Institute for Health Research (NIHR).. NLM UID: 0375655._x000D_ PMID: 25911539.	Cinhal, Potentially Eligible: Ineligible: Not Elderly Abuse	https://login.wwwproxy1.library.unsw.edu.au/login?url=http://search.ebscohost.com/login.aspx?direct=true&db=cin20&AN=109835216&site=ehost-live&scope=site		National Institute for Health Research, CLAHRC East Midlands, University of Nottingham, Nottingham, UK_x000D_ Warwick Medical School, Division of Mental Health and Well-being, University of Warwick, Warwick, UK						cin20	EBSCOhost
	Journal Article	D. D. Cravens; D. R. Mehr; J. D. Campbell; J. Armer; R. L. Kruse; L. Z. Rubenstein	2005	Home-based comprehensive assessment of rural elderly persons: the CARE project	Journal of Rural Health	21		4	322-328					Fall2005			Home-based comprehensive assessment of rural elderly persons: the CARE project		0890-765X													106130776. Language: English. Entry Date: 20070810. Revision Date: 20150711. Publication Type: Journal Article			Geriatric Assessment -- Methods_x000D_ Health Services for the Aged -- Administration_x000D_ Home Health Care -- Administration_x000D_ Management_x000D_ Primary Health Care -- Administration_x000D_ Rural Health Services -- Administration_x000D_ Rural Health -- In Old Age_x000D_ Activities of Daily Living_x000D_ Aged_x000D_ Aged, 80 and Over_x000D_ Analysis of Variance_x000D_ Barthel Index_x000D_ …	CONTEXT: Home-based comprehensive geriatric assessment (CGA) has been effective in urban areas but has had little study in rural areas. CGA involves medical history taking, a physical exam, and evaluation of functional status, mental status, cognitive status, gait and balance, medications, vision, extent of social supports, and home safety. We sought to develop and pilot a model of rural home-bas…	research; tables/charts. Journal Subset: Biomedical; Double Blind Peer Reviewed; Editorial Board Reviewed; Expert Peer Reviewed; Peer Reviewed; Public Health; USA. Instrumentation: Geriatric Depression Scale (GDS); Mini-Mental Status Examination (MMSE) (Folstein et al); Short Form-36 Health Survey (SF-36); Barthel Index; Instrumental Activities of Daily Living Scale (IADL); Tinetti Gait and Balan…	Cinhal, Potentially Eligible: Ineligible: Not Elderly Abuse	https://login.wwwproxy1.library.unsw.edu.au/login?url=http://search.ebscohost.com/login.aspx?direct=true&db=cin20&AN=106130776&site=ehost-live&scope=site		Department of Family and Community Medicine, University of Missouri-Columbia School of Medicine, Columbia, MO 65212, USA. cravensd@health.missouri.edu						cin20	EBSCOhost
	Journal Article	M. Crespo; C. Hornillos; M. M. Gomez	2013	Dementia special care units: a comparison with standard units regarding residents' profile and care features	International Psychogeriatrics	25		12	2023-31					Dec	Comparative Study_x000D_ Multicenter Study_x000D_ Research Support, Non-U.S. Gov't		Dementia special care units: a comparison with standard units regarding residents' profile and care features	Int Psychogeriatr	1741-203X	https://dx.doi.org/10.1017/S1041610213001439												23992154			Aged, 80 and over_x000D_ Cross-Sectional Studies_x000D_ Dementia/ep [Epidemiology]_x000D_ *Dementia/th [Therapy]_x000D_ Facility Design and Construction/sn [Statistics & Numerical Data]_x000D_ Female_x000D_ Humans_x000D_ Male_x000D_ Nursing Homes/ma [Manpower]_x000D_ Nursing Homes/og [Organization & Administration]_x000D_ *Nursing Homes/sn [Statistics & Numerical Data]_x000D_ Quality of Life/px […	BACKGROUND: Unlike other countries, no data about residents and care features in Special Care Units (SCUs) in Spanish nursing homes have been reported to date. The present paper is the first to analyze the characteristics of residents with dementia and the features of provided care in SCUs in comparison to residents with dementia in standard beds, thus not receiving specialized care in nursing ho…	Crespo, Maria_x000D_ Hornillos, Carlos_x000D_ Gomez, M Mar_x000D_ S1041610213001439	Medline, Potentially Eligible: Ineligible: Not Elderly Abuse	http://ovidsp.ovid.com/ovidweb.cgi?T=JS&CSC=Y&NEWS=N&PAGE=fulltext&D=medl&AN=23992154_x000D_ http://primoa.library.unsw.edu.au/openurl/61UNSW_INST/UNSW_SERVICES_PAGE?sid=OVID:medline&id=pmid:23992154&id=doi:10.1017%2FS1041610213001439&issn=1041-6102&isbn=&volume=25&issue=12&spage=2023&pages=2023-31&date=2013&title=International+Psychogeriatrics&atitle=Dementia+special+care+units%3A+a+comparison+w…		Crespo, Maria. Department of Clinical Psychology, Complutense University, Madrid, Spain.						MEDLINE	Ovid Technologies	English
	Journal Article	J. Crevecoeur; N. Hens; T. Neyens; Y. Lariviere; B. Verhasselt; H. Masson; H. Theeten	2022	Change in COVID19 outbreak pattern following vaccination in long-term care facilities in Flanders, Belgium	Vaccine	40		43	6218-6224								Change in COVID19 outbreak pattern following vaccination in long-term care facilities in Flanders, Belgium		0264-410X_x000D_ 1873-2518	https://dx.doi.org/10.1016/j.vaccine.2022.09.028												2020266179			aged_x000D_ article_x000D_ *coronavirus disease 2019/dt [Drug Therapy]_x000D_ *coronavirus disease 2019/pc [Prevention]_x000D_ disease severity_x000D_ drug effect_x000D_ epidemic_x000D_ female_x000D_ Flanders_x000D_ *health care facility_x000D_ human_x000D_ incidence_x000D_ infection prevention_x000D_ infection rate_x000D_ *long term care_x000D_ major clinical study_x000D_ male_x000D_ nursing hom…	Introduction: Long term care facilities for elderly (LTCFs) in Europe encountered a high disease burden at the start of the COVID-19 pandemic. Therefore, these facilities were the first to receive COVID-19 vaccines in many European countries. A limited COVID-19 vaccine supply early 2021 resulted in a majority of residents and healthcare workers (HCWs) in LTCFs being vaccinated compared to a minor…		Embase, Potentially Eligible: Ineligible: Not Elderly Abuse	https://www.elsevier.com/locate/vaccine_x000D_ http://ovidsp.ovid.com/ovidweb.cgi?T=JS&PAGE=reference&D=emed24&NEWS=N&AN=2020266179		J. Crevecoeur, Hasselt University, Martelarenlaan 42, Hasselt 3500, Belgium. E-mail: jonas.crevecoeur@uhasselt.be						Embase		English
	Journal Article	C. Crutzen; P. Missotten; S. Adam; S. Schroyen	2022	Does caring lead to stigmatisation? The perception of older people among healthcare professionals and the general population: A cross-sectional study	International journal of older people nursing	17		5	e12457	Crutzen, Coline. Psychology of Aging Unit, University of Liege, Liege, Belgium._x000D_ Missotten, Pierre. Psychology of Aging Unit, University of Liege, Liege, Belgium._x000D_ Adam, Stephane. Psychology of Aging Unit, University of Liege, Liege, Belgium._x000D_ Schroyen, Sarah. Psychology of Aging Unit, University of Liege, Liege, Belgium.							Does caring lead to stigmatisation? The perception of older people among healthcare professionals and the general population: A cross-sectional study		1748-3743_x000D_ 1748-3735	https://dx.doi.org/10.1111/opn.12457															Aged_x000D_ *Ageism_x000D_ Attitude of Health Personnel_x000D_ Cross-Sectional Studies_x000D_ Humans_x000D_ Nursing Homes_x000D_ Perception	BACKGROUND: It is well recognised that healthcare professionals are particularly at risk for developing a negative perception of older people. Indeed, in addition to receiving education centred on a biomedical view of ageing, they are constantly exposed to the most vulnerable and dependent older individuals., AIM: The purpose of our study is to compare the perception of older people between healt…		Medline, Potentially Eligible: Ineligible: Not Elderly Abuse	http://ovidsp.ovid.com/ovidweb.cgi?T=JS&PAGE=reference&D=med21&NEWS=N&AN=35267232					20220310//			Ovid MEDLINE(R) <2022>
	Journal Article	K. Cubit; G. Farrell; A. Robinson; M. Myhill	2007	A survey of the frequency and impact of Behaviours of Concern in dementia on residential aged care staff	Australasian Journal on Ageing	26		2	64-70					Jun	Article		A survey of the frequency and impact of Behaviours of Concern in dementia on residential aged care staff	Australas. Ageing	1440-6381	10.1111/j.1741-6612.2007.00217.x												WOS:000246396800002			aggression_x000D_ Behaviours of Concern_x000D_ dementia_x000D_ distress_x000D_ residential aged_x000D_ care_x000D_ nursing-home residents_x000D_ disruptive behavior_x000D_ alzheimers-disease_x000D_ older-people_x000D_ aggression_x000D_ perceptions_x000D_ Geriatrics & Gerontology	Objectives: To investigate staff perceptions of the frequency of Behaviours of Concern (BoC) exhibited by residents with dementia; to rank order the BoC causing most disruption to the everyday running of facilities, and the most personal distress to staff. Methods: A cross-sectional survey was conducted in 2005, across staff in 15 residential aged care facilities in Tasmania, using a self-adminis…	ISI Document Delivery No.: 166RI_x000D_ Times Cited: 14_x000D_ Cited Reference Count: 48_x000D_ Cubit, Katrina Farrell, Gerry Robinson, Andrew Myhill, Marion_x000D_ 14_x000D_ 0_x000D_ 2_x000D_ Blackwell publishing_x000D_ Oxford	Web of Science, Potentially Eligible: Ineligible: Not Elderly Abuse	<Go to ISI>://WOS:000246396800002		Univ Tasmania, Sch Nursing & Midwifery, LAunceston, Tas, Australia. La Trobe Univ, Sch Nursing & Midwifery, Bundoora, Vic 3083, Australia. Univ Tasmania, Sch Educ, LAunceston, Tas, Australia._x000D_ Cubit, K (reprint author), Univ Tasmania, Sch Nursing & Midwifery, LAunceston, Tas, Australia._x000D_ katrina.cubit@utas.edu.au								English
	Journal Article	S. J. Curry; A. H. Krist; D. K. Owens; M. J. Barry; A. B. Caughey; K. W. Davidson; C. A. Doubeni; J. W. Epling, Jr.; D. C. Grossman; A. R. Kemper; M. Kubik; A. Kurth; C. S. Landefeld; C. M. Mangione; M. Silverstein; M. A. Simon; C. W. Tseng; J. B. Wong	2018	Screening for Intimate Partner Violence, Elder Abuse, and Abuse of Vulnerable Adults: US Preventive Services Task Force Final Recommendation Statement	Jama	320		16	1678-1687				2018/10/26	Oct 23			Screening for Intimate Partner Violence, Elder Abuse, and Abuse of Vulnerable Adults: US Preventive Services Task Force Final Recommendation Statement	Jama	0098-7484	10.1001/jama.2018.14741												30357305			Adolescent_x000D_ Adult_x000D_ Aged_x000D_ Elder Abuse/*diagnosis_x000D_ Female_x000D_ Humans_x000D_ *Intimate Partner Violence/prevention & control_x000D_ Male_x000D_ Mass Screening_x000D_ Middle Aged_x000D_ United States_x000D_ *Vulnerable Populations_x000D_ Young Adult	Importance: Intimate partner violence (IPV) and abuse of older or vulnerable adults are common in the United States but often remain undetected. In addition to the immediate effects of IPV, such as injury and death, there are other health consequences, many with long-term effects, including development of mental health conditions such as depression, posttraumatic stress disorder, anxiety disorder…	1538-3598_x000D_ US Preventive Services Task Force_x000D_ Curry, Susan J_x000D_ Krist, Alex H_x000D_ Owens, Douglas K_x000D_ Barry, Michael J_x000D_ Caughey, Aaron B_x000D_ Davidson, Karina W_x000D_ Doubeni, Chyke A_x000D_ Epling, John W Jr_x000D_ Grossman, David C_x000D_ Kemper, Alex R_x000D_ Kubik, Martha_x000D_ Kurth, Ann_x000D_ Landefeld, C Seth_x000D_ Mangione, Carol M_x000D_ Silverstein, Mi…	Pubmed, Potentially Eligible, Ineligible: Not Residential Care			University of Iowa, Iowa City._x000D_ Fairfax Family Practice Residency, Fairfax, Virginia._x000D_ Virginia Commonwealth University, Richmond._x000D_ Veterans Affairs Palo Alto Health Care System, Palo Alto, California._x000D_ Stanford University, Stanford, California._x000D_ Harvard Medical School, Boston, Massachusetts._x000D_ Oregon Health & Science University, Portland._x000D_ Columbia Univer…							NLM	eng
	Journal Article	J. Daly; A. Coffey	2010	Staff perceptions of elder abuse	Nursing Older People	22		4	33-7					May			Staff perceptions of elder abuse	Nurs Older People	1472-0795	https://dx.doi.org/10.7748/nop2010.05.22.4.33.c7735												20503678			Aged_x000D_ *Attitude of Health Personnel_x000D_ Clinical Competence_x000D_ Education, Nursing, Continuing_x000D_ Educational Measurement_x000D_ *Elder Abuse/di [Diagnosis]_x000D_ Elder Abuse/pc [Prevention & Control]_x000D_ Female_x000D_ Health Knowledge, Attitudes, Practice_x000D_ Health Services Needs and Demand_x000D_ Humans_x000D_ Ireland_x000D_ Long-Term Care_x000D_ Nurses' Aides/ed [Educat…	AIMS: The aims of this study were to ascertain perceptions of elder abuse among nurses and care assistants who worked in long-term care settings and whether staff had been educated on elder abuse._x000D_ METHOD: A quantitative descriptive co-relational design was used. Questionnaires were completed by 66 nurses and 48 care assistants in three long-term care settings in southern Ireland._x000D_ RE…	Daly, Joan_x000D_ Coffey, Alice	Medline, Potentially Eligible: Full Text: Excluded: Study Design	http://ovidsp.ovid.com/ovidweb.cgi?T=JS&CSC=Y&NEWS=N&PAGE=fulltext&D=med6&AN=20503678_x000D_ http://primoa.library.unsw.edu.au/openurl/61UNSW_INST/UNSW_SERVICES_PAGE?sid=OVID:medline&id=pmid:20503678&id=doi:10.7748%2Fnop2010.05.22.4.33.c7735&issn=1472-0795&isbn=&volume=22&issue=4&spage=33&pages=33-7&date=2010&title=Nursing+Older+People&atitle=Staff+perceptions+of+elder+abuse.&aulast=Daly&pid=%3Ca…		Daly, Joan. Mount Alvernia Hospital, Mallow, Cork, Ireland.						MEDLINE	Ovid Technologies	English
	Journal Article	J. M. Daly; G. J. Jogerst	2005	Association of knowledge of adult protective services legislation with rates of reporting of abuse in Iowa nursing homes	Journal of the American Medical Directors Association	6		2	113-20					Mar-Apr	Research Support, Non-U.S. Gov't		Association of knowledge of adult protective services legislation with rates of reporting of abuse in Iowa nursing homes	J Am Med Dir Assoc	1525-8610	https://dx.doi.org/10.1016/j.jamda.2005.01.005												15871886			Adult_x000D_ Aged_x000D_ Educational Status_x000D_ *Elder Abuse/lj [Legislation & Jurisprudence]_x000D_ *Elder Abuse/pc [Prevention & Control]_x000D_ Female_x000D_ Health Care Surveys_x000D_ Health Facility Administrators/ed [Education]_x000D_ Humans_x000D_ Iowa_x000D_ Knowledge_x000D_ Male_x000D_ *Mandatory Reporting_x000D_ Medicare_x000D_ Middle Aged_x000D_ Nurse Administrators/ed [Education]_x…	OBJECTIVE: To determine if there is an association between abuse reporting to state authorities by nursing home administrators and directors of nursing and their characteristics and knowledge of the law._x000D_ DESIGN: Survey._x000D_ SETTING: Iowa's 409 Medicare certified nursing homes._x000D_ PARTICIPANTS: Four hundred nine administrators and 409 directors of nursing._x000D_ MEASUREMENTS: Nursin…	Daly, Jeanette M_x000D_ Jogerst, Gerald J_x000D_ Comment in: J Am Med Dir Assoc. 2005 Mar-Apr;6(2):159; PMID: 15871896_x000D_ S1525-8610(05)00051-4	Medline, Potentially Eligible: Full Text: Excluded: Not Elderly Abuse	http://ovidsp.ovid.com/ovidweb.cgi?T=JS&CSC=Y&NEWS=N&PAGE=fulltext&D=med5&AN=15871886_x000D_ http://primoa.library.unsw.edu.au/openurl/61UNSW_INST/UNSW_SERVICES_PAGE?sid=OVID:medline&id=pmid:15871886&id=doi:10.1016%2Fj.jamda.2005.01.005&issn=1525-8610&isbn=&volume=6&issue=2&spage=113&pages=113-20&date=2005&title=Journal+of+the+American+Medical+Directors+Association&atitle=Association+of+knowledge…		Daly, Jeanette M. Department of Family Medicine, University of Iowa, Iowa City, IA 52242, USA. jeanette-daly@uiowa.edu						MEDLINE	Ovid Technologies	English
	Journal Article	J. M. Daly; G. J. Jogerst	2006	Nursing home statutes: mistreatment definitions	Journal of Elder Abuse & Neglect	18		1	19-39						Research Support, Non-U.S. Gov't		Nursing home statutes: mistreatment definitions	J Elder Abuse Negl	0894-6566													17439874			Aged_x000D_ *Elder Abuse/lj [Legislation & Jurisprudence]_x000D_ Elder Abuse/pc [Prevention & Control]_x000D_ *Homes for the Aged/lj [Legislation & Jurisprudence]_x000D_ Humans_x000D_ *Licensure/lj [Legislation & Jurisprudence]_x000D_ *Mandatory Reporting_x000D_ *Nursing Homes/lj [Legislation & Jurisprudence]_x000D_ Patient Advocacy/lj [Legislation & Jurisprudence]_x000D_ State Health Plans/lj [L…	INTRODUCTION: Forty-nine states and the District of Columbia have adult protective services (APS) related statutes that define adult/elder mistreatment found in domestic settings. Institutional adult/elder mistreatment laws are administered by the nursing home licensing agencies and may contain different or duplicate APS-related mistreatment definitions. The purposes of this paper are to describe…	Daly, Jeanette M_x000D_ Jogerst, Gerald J	Medline, Potentially Eligible: Ineligible: Not Elderly Abuse	http://ovidsp.ovid.com/ovidweb.cgi?T=JS&CSC=Y&NEWS=N&PAGE=fulltext&D=med5&AN=17439874_x000D_ http://primoa.library.unsw.edu.au/openurl/61UNSW_INST/UNSW_SERVICES_PAGE?sid=OVID:medline&id=pmid:17439874&id=doi:&issn=0894-6566&isbn=&volume=18&issue=1&spage=19&pages=19-39&date=2006&title=Journal+of+Elder+Abuse+%26+Neglect&atitle=Nursing+home+statutes%3A+mistreatment+definitions.&aulast=Daly&pid=%3Caut…		Daly, Jeanette M. Department of Family Medicine, University of Lowa, 200 Hawkins Drive, Lowa City, IA 52242, USA.						MEDLINE	Ovid Technologies	English
	Journal Article	T. Daly; P. Armstrong	2016	Liminal and invisible long-term care labour: Precarity in the face of austerity	Journal of Industrial Relations	58		4	473-490					Sep	Article		Liminal and invisible long-term care labour: Precarity in the face of austerity	J. Ind. Relat.	0022-1856	10.1177/0022185616643496												WOS:000382441700003			Austerity_x000D_ care work_x000D_ gender_x000D_ liminality_x000D_ long-term care_x000D_ nursing homes_x000D_ precarious work_x000D_ gender_x000D_ violence_x000D_ work_x000D_ people_x000D_ Business & Economics	Using feminist political economy, this article argues that companions hired privately by families to care for residents in publicly funded long-term care facilities (nursing homes) are a liminal and invisible labour force. A care gap, created by public sector austerity, has resulted in insufficient staff to meet residents' health and social care needs. Families pay to fill this care gap in public…	ISI Document Delivery No.: DU8CU_x000D_ Times Cited: 0_x000D_ Cited Reference Count: 35_x000D_ Daly, Tamara Armstrong, Pat_x000D_ Canadian Institute for Health Research (CIHR) [276064]; Social Sciences and Humanities Research Council [412-2010-1004]_x000D_ The author(s) disclosed receipt of the following financial support for the research, authorship, and/or publication of this article: Research …	Web of Science, Potentially Eligible: Ineligible: Not Elderly Abuse	<Go to ISI>://WOS:000382441700003		[Daly, Tamara] York Univ, Sch Hlth Policy & Management, Toronto, ON M3J 1P3, Canada. [Armstrong, Pat] York Univ, Toronto, ON, Canada._x000D_ Daly, T (reprint author), York Univ, Sch Hlth Policy & Management, Toronto, ON M3J 1P3, Canada._x000D_ dalyt@yorku.ca								English
	Journal Article	T. Daly; A. Banerjee; P. Armstrong; H. Armstrong; M. Szebehely	2011	Lifting the 'violence veil': examining working conditions in long-term care facilities using iterative mixed methods	Canadian Journal on Aging	30		2	271-84					Jun	Research Support, Non-U.S. Gov't		Lifting the 'violence veil': examining working conditions in long-term care facilities using iterative mixed methods	Can J Aging	1710-1107	https://dx.doi.org/10.1017/S071498081100016X												24650675			Aged_x000D_ Female_x000D_ Focus Groups_x000D_ Health Personnel_x000D_ Homes for the Aged/ma [Manpower]_x000D_ *Homes for the Aged_x000D_ Humans_x000D_ Long-Term Care/ma [Manpower]_x000D_ *Long-Term Care_x000D_ Male_x000D_ Nursing Homes/ma [Manpower]_x000D_ *Nursing Homes_x000D_ Residential Facilities_x000D_ Surveys and Questionnaires_x000D_ Workload_x000D_ *Workplace_x000D_ *Workplace Violence	We conducted a mixed-methods study-- the focus of this article--to understand how workers in long-term care facilities experienced working conditions. We surveyed unionized care workers in Ontario (n = 917); we also surveyed workers in three Canadian provinces (n = 948) and four Scandinavian countries (n = 1,625). In post-survey focus groups, we presented respondents with survey questions and des…	Daly, Tamara_x000D_ Banerjee, Albert_x000D_ Armstrong, Pat_x000D_ Armstrong, Hugh_x000D_ Szebehely, Marta_x000D_ S071498081100016X	Medline, Potentially Eligible: Ineligible: Not Elderly Abuse	http://ovidsp.ovid.com/ovidweb.cgi?T=JS&CSC=Y&NEWS=N&PAGE=fulltext&D=med7&AN=24650675_x000D_ http://primoa.library.unsw.edu.au/openurl/61UNSW_INST/UNSW_SERVICES_PAGE?sid=OVID:medline&id=pmid:24650675&id=doi:10.1017%2FS071498081100016X&issn=0714-9808&isbn=&volume=30&issue=2&spage=271&pages=271-84&date=2011&title=Canadian+Journal+on+Aging&atitle=Lifting+the+%27violence+veil%27%3A+examining+working+…		Daly, Tamara. York University, Toronto, Canada._x000D_ Banerjee, Albert. York University, Toronto, Canada._x000D_ Armstrong, Pat. York University, Toronto, Canada._x000D_ Armstrong, Hugh. Carleton University, Ottawa, Canada._x000D_ Szebehely, Marta. Stockholm University, Stockholm, Sweden.						MEDLINE	Ovid Technologies	English
	Journal Article	D. David; R. K. F. Lassell; M. Mazor; A. A. Brody; D. S. Schulman-Green	2023	I Have a Lotta Sad Feelin'"-Unaddressed Mental Health Needs and Self-Support Strategies in Medicaid-Funded Assisted Living"	JOURNAL OF THE AMERICAN MEDICAL DIRECTORS ASSOCIATION	24		6	833-840					JUN			I Have a Lotta Sad Feelin'"-Unaddressed Mental Health Needs and Self-Support Strategies in Medicaid-Funded Assisted Living"		1525-8610_x000D_ 1538-9375 J9 - J AM MED DIR ASSOC	10.1016/j.jamda.2023.04.002						New York University_x000D_ Icahn School of Medicine at Mount Sinai			45047			WOS:001011455100001			Assisted living_x000D_ Medicaid_x000D_ older adults_x000D_ qualitative research_x000D_ depression_x000D_ anxiety_x000D_ stress_x000D_ substance abuse_x000D_ mental health_x000D_ ADDRESSING SYSTEMIC RACISM_x000D_ RESIDENTIAL CARE_x000D_ DEMENTIA_x000D_ FACILITY_x000D_ FRAILTY_x000D_ WORKERS_x000D_ MARKET_x000D_ LIFE_x000D_ HOME	Objective: To investigate mental health needs and barriers to seeking mental health support in Medicaidfunded Assisted Living Facility (M-ALF).Design: A multimethod, qualitative-dominant descriptive design using questionnaires and semistructured interviews. Setting and Participants: The study occurred at a M-ALF in the Bronx, New York. A researcher in residence recruited 13 residents (11 Black or…	Times Cited in Web of Science Core Collection: 1 Total Times Cited: 1 Cited Reference Count: 52	Scopus, Potentially Eligible, Ineligible: Not Elderly Abuse			NYU, Hartford Inst Geriatr Nursing, Rory Meyers Coll Nursing, New York, NY USA_x000D_ Icahn Sch Med Mt Sinai, Div Internal Med, New York, NY USA_x000D_ NYU Grossman Sch Med, Dept Geriatr Med & Palliat Care, New York, NY USA_x000D_ NYU Rory Meyers Coll Nursing, 433 First Ave,Room 422, New York, NY 10010 USA								English
	Journal Article	B. Davies; J. Griffiths; H. John-Evans; K. Lowe; S. Howey; A. Artt	2016	Changes in staff confidence and attributions for challenging behaviour after training in positive behavioural support, within a forensic mental health setting: a replication study with follow-up	Journal of Forensic Psychiatry and Psychology	27		6	886-906					01 Nov			Changes in staff confidence and attributions for challenging behaviour after training in positive behavioural support, within a forensic mental health setting: a replication study with follow-up		1478-9949_x000D_ 1478-9957	http://dx.doi.org/10.1080/14789949.2016.1222448												612075997			anti-social behaviour_x000D_ attributions_x000D_ confidence_x000D_ forensic_x000D_ medium secure setting_x000D_ positive behavioural support_x000D_ Training_x000D_ violence and aggression_x000D_ adult_x000D_ article_x000D_ behavior_x000D_ causal attribution_x000D_ Causal Dimension Scale II_x000D_ Challenging Behaviour Attributions Scale_x000D_ charge nurse_x000D_ clinical nurse specialist_x000D_ …	Positive behavioural support (PBS) is a proactive approach to managing challenging behaviour. Staff in a forensic mental health service were provided training in PBS. The study aimed to assess the effectiveness of training by measuring changes to staff confidence and attributions for challenging behaviour before training, post training and at six-month follow-up. Qualified and unqualified staff w…		Embase, Potentially Eligible: Ineligible: Not Elderly Abuse	http://www.tandf.co.uk/journals/titles/14789949.asp_x000D_ http://ovidsp.ovid.com/ovidweb.cgi?T=JS&CSC=Y&NEWS=N&PAGE=fulltext&D=emed18b&AN=612075997_x000D_ http://primoa.library.unsw.edu.au/openurl/61UNSW_INST/UNSW_SERVICES_PAGE?sid=OVID:embase&id=pmid:&id=doi:10.1080%2F14789949.2016.1222448&issn=1478-9949&isbn=&volume=27&issue=6&spage=886&pages=886-906&date=2016&title=Journal+of+Forensic+Psychia…		(Davies, Griffiths, John-Evans, Lowe) Mental Health and Learning Disability Delivery Unit, Glanrhyd Hospital, Bridgend, Wales, United Kingdom (Howey, Artt) School of Psychology, Cardiff University, Cardiff, Wales, United Kingdom_x000D_ B. Davies, Mental Health and Learning Disability Delivery Unit, Glanrhyd Hospital, Bridgend, Wales, United Kingdom. E-mail: Bronwen.Davies2@wales.nhs.uk						Embase	Ovid Technologies	English
	Journal Article	R. Davison	2012	Understanding Adult Maltreatment and Nurses' Mandate	ASBN Update	16		5	11-12								Understanding Adult Maltreatment and Nurses' Mandate															107968838. Language: English. Entry Date: 20130906. Revision Date: 20151015. Publication Type: Journal Article			Elder Abuse -- Legislation and Jurisprudence -- Arkansas_x000D_ Elder Abuse -- Prevention and Control_x000D_ Long Term Care_x000D_ Professional Misconduct_x000D_ Arkansas_x000D_ Professional Discipline	Adult maltreatment is the physical, verbal, mental, or sexual abuse, neglect, or exploitation of resident property in long-term care facilities. The adult maltreatment law is authorized by Arkansas Code Annotated §12-12-1701 and is cited as the Adult and Long Term Care Facility Resident Maltreatment Act (the Act). It is used by the Office of Long Temi Care and Adult Protective Services to make de…	pictorial. Journal Subset: Expert Peer Reviewed; Nursing; USA.	Cinhal, Potentially Eligible: Full Text: Excluded: Study Design	https://login.wwwproxy1.library.unsw.edu.au/login?url=http://search.ebscohost.com/login.aspx?direct=true&db=cin20&AN=107968838&site=ehost-live&scope=site		Program Administrator, AR Department of Human Services, Office of Long Term Care.						cin20	EBSCOhost
	Journal Article	W. D. Dawson; N. A. Boucher; R. Stone; V. A. N. H. CH	2021	COVID-19: The Time for Collaboration Between Long-Term Services and Supports, Health Care Systems, and Public Health Is Now	Milbank Quarterly	99		2	565-594					06			COVID-19: The Time for Collaboration Between Long-Term Services and Supports, Health Care Systems, and Public Health Is Now	Milbank Q	1468-0009	https://dx.doi.org/10.1111/1468-0009.12500												33590920			COVID-19/ep [Epidemiology]_x000D_ *Delivery of Health Care/og [Organization & Administration]_x000D_ Health Care Reform/lj [Legislation & Jurisprudence]_x000D_ *Health Care Reform/td [Trends]_x000D_ Health Policy/td [Trends]_x000D_ Humans_x000D_ Long-Term Care/ec [Economics]_x000D_ *Long-Term Care/og [Organization & Administration]_x000D_ Pandemics_x000D_ Public Health/ec [Economics]_x000D_ SARS-…	Policy Points To address systemic problems amplified by COVID-19, we need to restructure US long-term services and supports (LTSS) as they relate to both the health care systems and public health systems. We present both near-term and long-term policy solutions. Seven near-term policy recommendations include requiring the uniform public reporting of COVID-19 cases in all LTSS settings; identifyin…	Dawson, Walter D_x000D_ Boucher, Nathan A_x000D_ Stone, Robyn_x000D_ VAN Houtven, Courtney H	Medline, Potentially Eligible, Ineligible: Not Elderly Abuse			Dawson, Walter D. School of Medicine, Oregon Health & Science University._x000D_ Dawson, Walter D. Global Brain Health Institute, University of California, San Francisco and Trinity College Dublin._x000D_ Dawson, Walter D. Institute on Aging, Portland State University._x000D_ Boucher, Nathan A. Sanford School of Public Policy, Duke University._x000D_ Boucher, Nathan A. Duke University School of M…						MEDLINE	Ovid Technologies	English
	Journal Article	F. M. D. de Andrade; I. E. Machado; M. I. D. Freitas; M. D. M. de Souza; D. C. Malta	2023	Patterns of abuse of elderly people in Brazil: analysis of notifications	CADERNOS DE SAUDE PUBLICA	39		1									Patterns of abuse of elderly people in Brazil: analysis of notifications		0102-311X_x000D_ 1678-4464 J9 - CAD SAUDE PUBLICA	10.1590/0102-311XEN075722						Universidade Federal de Minas Gerais				e00075722		WOS:000934041600001			Elder Abuse_x000D_ Domestic Violence_x000D_ Aging_x000D_ Information Systems_x000D_ Epidemiology_x000D_ VIOLENCE_x000D_ INEQUALITIES_x000D_ WOMEN_x000D_ LIFE	This study aimed to describe the characteristics of elderly people abuse notifi-cations by gender and to assess notification patterns according to gender. We analyzed data from the Brazilian Information System for Notificable Diseases (SINAN) in 2017. We carried out a descriptive analysis of victim character-istics, violence, and the probable perpetrator according to gender. Pearson's chi 2 test …	Times Cited in Web of Science Core Collection: 0 Total Times Cited: 0 Cited Reference Count: 38	Scopus, Potentially Eligible: Ineligible: Residential Care			Univ Fed Minas Gerais, Escola Enfermagem, Belo Horizonte, Brazil_x000D_ Dist Estadual Fernando Noronha, Secretaria Ciencia Tecnol & Inovacao Pernambuco, Recife, Brazil_x000D_ Rua Maria Rosa Silva S-N, BR-31655290 Belo Horizonte, MG, Brazil								English
	Journal Article	N. J. De Bles; N. Rius-Ottenheim; A. M. Van Hemert; E. J. Giltay	2018	The diet and aggression study: Reducing aggression among chronic psychiatric inpatients through nutritional supplementation	European Psychiatry	48 (Supplement 1)			S444-S445					March	Conference Abstract		The diet and aggression study: Reducing aggression among chronic psychiatric inpatients through nutritional supplementation		1778-3585	http://dx.doi.org/10.1016/j.eurpsy.2017.12.023												622874085			adult_x000D_ aggression_x000D_ controlled study_x000D_ diet supplementation_x000D_ double blind procedure_x000D_ female_x000D_ follow up_x000D_ hospital patient_x000D_ human_x000D_ incidence_x000D_ intervention study_x000D_ male_x000D_ microcapsule_x000D_ Montgomery Asberg Depression Rating Scale_x000D_ multicenter study_x000D_ nursing staff_x000D_ nutritional status_x000D_ psychiatric department…	Background.- Aggressive incidents are highly prevalent among chronic psychiatric inpatients. Previous studies have already demonstrated the potential of supplementation to reduce aggression in maladjusted children and forensic populations. Objectives.- The aim of the current study is to test the hypothesis that multivitamin-, mineral-, and n-3FA supplementation reduces the incidence and severity …	26th European Congress of Psychiatry, EPA 2018. France	Embase, Potentially Eligible: Ineligible: Not Elderly Abuse	http://ovidsp.ovid.com/ovidweb.cgi?T=JS&CSC=Y&NEWS=N&PAGE=fulltext&D=emexa&AN=622874085_x000D_ http://primoa.library.unsw.edu.au/openurl/61UNSW_INST/UNSW_SERVICES_PAGE?sid=OVID:embase&id=pmid:&id=doi:10.1016%2Fj.eurpsy.2017.12.023&issn=1778-3585&isbn=&volume=48&issue=Supplement+1&spage=S444&pages=S444-S445&date=2018&title=European+Psychiatry&atitle=The+diet+and+aggression+study%3A+Reducing+aggres…		(De Bles, Rius-Ottenheim, Van Hemert, Giltay) Leiden University Medical Center, Department of Psychiatry, Leiden, Netherlands_x000D_ N.J. De Bles, Leiden University Medical Center, Department of Psychiatry, Leiden, Netherlands						Embase	Ovid Technologies	English
	Journal Article	A. De Jesus Correia Simoes; M. Da Saudade Lopes	2021	Risk indicators in families with abused children and young people: Scoping review	Annals of Medicine	53		SUPPL 1	S6-S9			4th International Congress of CiiEM: Health, Well-Being and Ageing in the 21st Century. Almada Portugal.					Risk indicators in families with abused children and young people: Scoping review		1365-2060	https://dx.doi.org/10.1080/07853890.2021.1896244												636431528			aged_x000D_ attention_x000D_ basic needs_x000D_ caregiver_x000D_ checklist_x000D_ child_x000D_ child abuse_x000D_ child protection_x000D_ Cinahl_x000D_ conference abstract_x000D_ consensus_x000D_ data extraction_x000D_ drug abuse_x000D_ expectation_x000D_ family therapy_x000D_ father_x000D_ female_x000D_ follow up_x000D_ groups by age_x000D_ home visit_x000D_ human_x000D_ male_x000D_ Medline_x000…	Introduction: The promotion of rights and the protection of children implies involvement between state agencies and families in the evaluation processes, having developed in the child Welfare systems Internationally [1-3]. Although effective involvement is an essential component of the Help process [4], it presents continuous challenges for Professionals [5]. There is also an underlying tension b…		Embase, Potentially Eligible: Ineligible: Not Elderly Abuse	http://ovidsp.ovid.com/ovidweb.cgi?T=JS&PAGE=reference&D=emed22&NEWS=N&AN=636431528		A. De Jesus Correia Simoes, Centro de Investigacao Interdisciplinar Egas Moniz (CiiEM), Egas Moniz Cooperativa de Ensino Superior, Caparica, Portugal. E-mail: asimoes@egasmoniz.edu.pt						Embase		English
	Journal Article	A. De Kleijn	2008	Health improvement through dietary management of type 2 diabetes	British Journal of Community Nursing	13		8	378-383								Health improvement through dietary management of type 2 diabetes		1462-4753													105682637. Language: English. Entry Date: 20081107. Revision Date: 20150820. Publication Type: Journal Article			Community Health Nursing_x000D_ Diabetes Mellitus, Type 2 -- Diet Therapy_x000D_ Health Promotion_x000D_ Health Status_x000D_ Residential Care_x000D_ Diet_x000D_ Models, Theoretical_x000D_ Nursing Assessment_x000D_ Nursing Interventions_x000D_ Nursing Practice, Theory-Based_x000D_ Nursing Role_x000D_ Residential Facilities_x000D_ Time Factors_x000D_ United Kingdom	Diabetes is found to be one of the fastest growing chronic diseases with a high incidence among older people, and in residential care homes the prevalence of diabetes can be as high as 25%. A range of complications can develop following the onset of the disease. The prevention of these complications is in line with the emphasis that is being placed on health promotion and the prevention of ill he…	pictorial; tables/charts. Journal Subset: Core Nursing; Double Blind Peer Reviewed; Editorial Board Reviewed; Europe; Expert Peer Reviewed; Nursing; Peer Reviewed; Public Health; UK & Ireland. Special Interest: Public Health. NLM UID: 9815827._x000D_ PMID: 18856019.	Cinhal, Potentially Eligible: Ineligible: Not Elderly Abuse	https://login.wwwproxy1.library.unsw.edu.au/login?url=http://search.ebscohost.com/login.aspx?direct=true&db=cin20&AN=105682637&site=ehost-live&scope=site		District Nurse, Ty Henry Vaughan Health Centre, Brecon, Powys; Antoinette.DeKleijn@powysihb.wales.nhs.uk						cin20	EBSCOhost
	Journal Article	P. De Souto Barreto; M. Lapeyre-Mestre; B. Vellas; Y. Rolland	2014	From rural to urban areas: Differences in behavioural and psychological symptoms of dementia in nursing home residents according to geographical location	Psychogeriatrics	14		4	229-234					01 Dec			From rural to urban areas: Differences in behavioural and psychological symptoms of dementia in nursing home residents according to geographical location		1346-3500_x000D_ 1479-8301	http://dx.doi.org/10.1111/psyg.12063												600747599			Dementia_x000D_ Geographic distribution_x000D_ Neuropsychiatric symptoms_x000D_ Older adults_x000D_ Rural_x000D_ Rurality_x000D_ aged_x000D_ aggressiveness_x000D_ article_x000D_ behavior disorder/dt [Drug Therapy]_x000D_ behavioural and psychological symptom of dementia/dt [Drug Therapy]_x000D_ behavioural and psychological symptom of dementia_x000D_ controlled study_x000D_ cross-sectional study_…	Background: We determined whether the prevalence of behavioural and psychological symptoms of dementia (BPSD) in institutionalized older adults differed according to the geographical location of different facilities. Methods: This cross-sectional study covered 175 nursing homes (NH) in France (n = 6275; age, 86.0 +/- 8.2 years; women, 73.7%). Information on NH residents' health status and NH stru…		Embase, Potentially Eligible: Ineligible: Not Elderly Abuse	Embasehttp://onlinelibrary.wiley.com/journal/10.1111/(ISSN)1479-8301_x000D_ http://ovidsp.ovid.com/ovidweb.cgi?T=JS&CSC=Y&NEWS=N&PAGE=fulltext&D=emed16&AN=600747599_x000D_ http://primoa.library.unsw.edu.au/openurl/61UNSW_INST/UNSW_SERVICES_PAGE?sid=OVID:embase&id=pmid:25495084&id=doi:10.1111%2Fpsyg.12063&issn=1346-3500&isbn=&volume=14&issue=4&spage=229&pages=229-234&date=2014&title=Psychogeriatri…		(De Souto Barreto, Vellas, Rolland) Gerontopole of Toulouse, Institute of Ageing, University Hospital of Toulouse (CHU Toulouse), Toulouse, France (De Souto Barreto) UMR INSERM 1027, University of Toulouse III, Toulouse, France (Lapeyre-Mestre, Vellas, Rolland) Clinical Pharmacology Department, CHU Toulouse, Toulouse, France (Lapeyre-Mestre) UMR7268 Aix-Marseille University Biocultural Anthropolo…						Embase	Ovid Technologies	English
	Journal Article	L. de Witt; S. Jonsson; R. Reka	2024	An Analysis of Long-Term Care Home Inspection Reports and Responsive Behaviours	AGEING INTERNATIONAL	49		1	22-48					MAR			An Analysis of Long-Term Care Home Inspection Reports and Responsive Behaviours		0163-5158_x000D_ 1936-606X J9 - AGEING INT	10.1007/s12126-023-09526-9						University of Windsor_x000D_ York University - Canada			45017			WOS:000974809100001			Inspection_x000D_ Long-term care homes_x000D_ Older adults_x000D_ Regulation_x000D_ Responsive behaviours_x000D_ TO-RESIDENT AGGRESSION_x000D_ NURSING-HOMES_x000D_ QUALITY_x000D_ ABUSE	Concern about residential long-term care quality and safety is a critical issue in developed countries internationally, often fueled by media scandals exposing riveting accounts of resident-to-resident aggression/responsive behaviours. These scandals raise questions about standards of care set through long-term care regulation. Using a participatory action research approach and document analysis …	Times Cited in Web of Science Core Collection: 0 Total Times Cited: 0 Cited Reference Count: 50	Scopus, Potentially Eligible: Ineligible: Study Design			Univ Windsor, Fac Nursing, 401 Sunset Ave, Windsor, ON, Canada_x000D_ York Univ, Gender Feminist & Womens Studies, 4700 Keele St, Toronto, ON, Canada_x000D_ Univ Windsor, Leddy Lib, 401 Sunset Ave, Windsor, ON, Canada								English
	Journal Article	K. A. DeBois; S. D. Evans; S. L. Chatfield	2019	Resident-to-Resident Aggression in Long-Term Care: Analysis of Structured and Unstructured Data From the National Violent Death Reporting System, 2003-2016	Journal of Applied Gerontology												Resident-to-Resident Aggression in Long-Term Care: Analysis of Structured and Unstructured Data From the National Violent Death Reporting System, 2003-2016		0733-4648_x000D_ 1552-4523	http://dx.doi.org/10.1177/0733464819863926															adult_x000D_ *aggression_x000D_ article_x000D_ *assisted living facility_x000D_ *death_x000D_ *dementia_x000D_ human_x000D_ *injury_x000D_ *long term care_x000D_ narrative_x000D_ *nursing home_x000D_ prevention_x000D_ qualitative analysis_x000D_ *resident_x000D_ staff_x000D_ victim_x000D_ *violence	Aging adults are at risk for multiple types of abuse including emotional, sexual, or physical abuse. Adults in skilled nursing or assisted living facilities might be particularly vulnerable to injury, including fatal injury resulting from incidents of resident-to-resident aggression (RRA). The purpose of this research is to report findings from the multistate National Violent Death Reporting Syst…		Embase, Potentially Eligible: Ineligible: Direction of Abuse	http://www.sageltd.co.uk/journals/details/j0094.html_x000D_ http://ovidsp.ovid.com/ovidweb.cgi?T=JS&PAGE=reference&D=emexa&NEWS=N&AN=628873034		S.L. Chatfield, Kent State University College of Public Health, OH, United States. E-mail: Schatfi1@kent.edu								English
	Journal Article	K. A. DeBois; S. D. Evans; S. L. Chatfield	2020	Resident-to-Resident Aggression in Long-Term Care: Analysis of Structured and Unstructured Data From the National Violent Death Reporting System, 2003-2016	Journal of Applied Gerontology	39		10	1069-1077					10			Resident-to-Resident Aggression in Long-Term Care: Analysis of Structured and Unstructured Data From the National Violent Death Reporting System, 2003-2016	J Appl Gerontol	1552-4523	https://dx.doi.org/10.1177/0733464819863926												31319739			*Aggression_x000D_ Cause of Death_x000D_ Homicide_x000D_ Humans_x000D_ *Long-Term Care_x000D_ Population Surveillance_x000D_ *Suicide_x000D_ Violence	Aging adults are at risk for multiple types of abuse including emotional, sexual, or physical abuse. Adults in skilled nursing or assisted living facilities might be particularly vulnerable to injury, including fatal injury resulting from incidents of resident-to-resident aggression (RRA). The purpose of this research is to report findings from the multistate National Violent Death Reporting Syst…	DeBois, Kristen A_x000D_ Evans, Shelly D_x000D_ Chatfield, Sheryl L	Medline, Potentially Eligible, Ineligible: Not Residential Care			DeBois, Kristen A. Kent State University College of Public Health, OH, USA._x000D_ Evans, Shelly D. Kent State University College of Public Health, OH, USA._x000D_ Chatfield, Sheryl L. Kent State University College of Public Health, OH, USA.						MEDLINE	Ovid Technologies	English
	Journal Article	D. DeHart; J. Webb; C. Cornman	2009	Prevention of elder mistreatment in nursing homes: competencies for direct-care staff	Journal of Elder Abuse & Neglect	21		4	360-78					Oct	Research Support, Non-U.S. Gov't		Prevention of elder mistreatment in nursing homes: competencies for direct-care staff	J Elder Abuse Negl	1540-4129	https://dx.doi.org/10.1080/08946560903005174												20183140			Aged, 80 and over_x000D_ Caregivers/ed [Education]_x000D_ *Elder Abuse/pc [Prevention & Control]_x000D_ *Elder Abuse/sn [Statistics & Numerical Data]_x000D_ Female_x000D_ Humans_x000D_ Male_x000D_ Middle Aged_x000D_ *Nursing Homes/sn [Statistics & Numerical Data]_x000D_ *Professional Competence_x000D_ *Professional-Patient Relations	Existing training on elder mistreatment in nursing homes focuses on detection and reporting of abuse, with little training specifically targeted toward prevention of mistreatment before it occurs. We used qualitative interviews with nursing home staff, policy makers, and related professionals to identify training needs. Based on participant accounts, we drafted a number of competencies essential …	DeHart, Dana_x000D_ Webb, Jennifer_x000D_ Cornman, Carol_x000D_ 915771128	Medline, Potentially Eligible: Ineligible: Study Design	http://ovidsp.ovid.com/ovidweb.cgi?T=JS&CSC=Y&NEWS=N&PAGE=fulltext&D=med6&AN=20183140_x000D_ http://primoa.library.unsw.edu.au/openurl/61UNSW_INST/UNSW_SERVICES_PAGE?sid=OVID:medline&id=pmid:20183140&id=doi:10.1080%2F08946560903005174&issn=0894-6566&isbn=&volume=21&issue=4&spage=360&pages=360-78&date=2009&title=Journal+of+Elder+Abuse+%26+Neglect&atitle=Prevention+of+elder+mistreatment+in+nursing+…		DeHart, Dana. The Center for Child & Family Studies, College of Social Work, University of South Carolina, Columbia, South Carolina 29208, USA. dana.dehart@sc.edu						MEDLINE	Ovid Technologies	English
	Journal Article	T. del Carmen; V. M. LoFaso	2014	Elder neglect	Clinics in Geriatric Medicine	30		4	769-77					Nov	Review		Elder neglect	Clin Geriatr Med	1879-8853	https://dx.doi.org/10.1016/j.cger.2014.08.006												25439641			Aged_x000D_ Aged, 80 and over_x000D_ *Elder Abuse/pc [Prevention & Control]_x000D_ *Elder Abuse/sn [Statistics & Numerical Data]_x000D_ Female_x000D_ *Geriatric Assessment/mt [Methods]_x000D_ *Health Services for the Aged/og [Organization & Administration]_x000D_ Humans_x000D_ Male_x000D_ *Mandatory Reporting_x000D_ Needs Assessment_x000D_ Nursing Homes/og [Organization & Administration]_x000D_ P…	Because neglect is the most common form of elder abuse, identifying patients who are vulnerable to neglect allows clinicians to intervene early and potentially prevent situations that can escalate and lead to harm or even death. Health care workers have a unique opportunity to uncover these unfortunate situations and in many cases may be the only other contact isolated vulnerable patients have wi…	del Carmen, Tessa_x000D_ LoFaso, Veronica M_x000D_ S0749-0690(14)00076-7	Medline, Potentially Eligible: Full Text: Excluded: Study Design	http://ovidsp.ovid.com/ovidweb.cgi?T=JS&CSC=Y&NEWS=N&PAGE=fulltext&D=medl&AN=25439641_x000D_ http://primoa.library.unsw.edu.au/openurl/61UNSW_INST/UNSW_SERVICES_PAGE?sid=OVID:medline&id=pmid:25439641&id=doi:10.1016%2Fj.cger.2014.08.006&issn=0749-0690&isbn=&volume=30&issue=4&spage=769&pages=769-77&date=2014&title=Clinics+in+Geriatric+Medicine&atitle=Elder+neglect.&aulast=del+Carmen&pid=%3Cauthor%3…		del Carmen, Tessa. Division of Geriatrics and Palliative Medicine, New York Presbyterian Hospital, Weill Cornell Medical College, Baker 14, 525 East 68th Street, New York, NY 10065, USA. Electronic address: tmd9004@med.cornell.edu._x000D_ LoFaso, Veronica M. Division of Geriatrics and Palliative Medicine, New York Presbyterian Hospital, Weill Cornell Medical College, Baker 14, 525 East 68th Stree…						MEDLINE	Ovid Technologies	English
	Journal Article	R. Dettmeyer; H. Sass; L. Malolepszy; M. Mousa; J. Teske; B. Vennemann	2023	Serial Killings and Attempted Serial Killings in Hospitals, Nursing Homes, and Nursing Care	Deutsches Arzteblatt International	120		31-32	526-533								Serial Killings and Attempted Serial Killings in Hospitals, Nursing Homes, and Nursing Care		1866-0452	https://dx.doi.org/10.3238/arztebl.m2023.0128												2027691227			Austria_x000D_ Belgium_x000D_ Brazil_x000D_ Canada_x000D_ Czech Republic_x000D_ drug administration_x000D_ drug packaging_x000D_ drug shortage_x000D_ Europe_x000D_ exhumation_x000D_ Finland_x000D_ France_x000D_ Germany_x000D_ Great Britain_x000D_ health personnel attitude_x000D_ *homicide_x000D_ *hospital_x000D_ human_x000D_ Hungary_x000D_ Ireland_x000D_ multiple chronic conditions_x000D_ Netherl…	Background: Serial killing by doctors or nurses is rare. When it occurs, it is generally only detected after multiple homicides by the same perpetrator have escaped detection in the past. The persons at greatest risk are multimorbid elderly patients whose sudden death for natural reasons would not come as a surprise. However, patients' risk of falling victim to homicide is increased only if such …		Embase, Potentially Eligible: Ineligible: Not Elderly Abuse	https://www.aerzteblatt.de/int/archive/article/233077_x000D_ http://ovidsp.ovid.com/ovidweb.cgi?T=JS&PAGE=reference&D=emexa&NEWS=N&AN=2027691227		R. Dettmeyer, Institut fur Rechtsmedizin, Justus-Liebig-Universitat, Frankfurter Str. 58, Giesen 35392, Germany. E-mail: Reinhard.Dettmeyer@forens.med.uni-giessen.de						Embase		English
	Journal Article	A. Deudon; N. Maubourguet; X. Gervais; E. Leone; P. Brocker; L. Carcaillon; S. Riff; B. Lavallart; P. H. Robert	2009	Non-pharmacological management of behavioural symptoms in nursing homes	International Journal of Geriatric Psychiatry	24		12	1386-95					Dec	Multicenter Study_x000D_ Randomized Controlled Trial_x000D_ Research Support, Non-U.S. Gov't		Non-pharmacological management of behavioural symptoms in nursing homes	Int J Geriatr Psychiatry	1099-1166	https://dx.doi.org/10.1002/gps.2275												19370714			Aged_x000D_ Aged, 80 and over_x000D_ Dementia/nu [Nursing]_x000D_ *Dementia/px [Psychology]_x000D_ Dementia/th [Therapy]_x000D_ *Education, Nursing, Continuing/mt [Methods]_x000D_ Female_x000D_ France_x000D_ *Geriatric Nursing_x000D_ Humans_x000D_ Male_x000D_ *Nursing Homes/sn [Statistics & Numerical Data]_x000D_ Outcome and Process Assessment (Health Care)_x000D_ Psychiatric Status Rating Scales…	BACKGROUND: Behavioural and psychological symptoms of dementia (BPSD) are often reported in institutions for the elderly._x000D_ OBJECTIVE: To evaluate the effectiveness of a staff education intervention to manage BPSD in older people with a diagnosis of dementia._x000D_ METHODS: The trial was conducted in 16 nursing homes; 306 patients with a diagnosis of dementia and presenting BPSD were select…	Deudon, Audrey_x000D_ Maubourguet, Nathalie_x000D_ Gervais, Xavier_x000D_ Leone, Elsa_x000D_ Brocker, Patrice_x000D_ Carcaillon, Laure_x000D_ Riff, Simone_x000D_ Lavallart, Benoit_x000D_ Robert, Philippe Henri	Medline, Potentially Eligible: Ineligible: Not Elderly Abuse	http://ovidsp.ovid.com/ovidweb.cgi?T=JS&CSC=Y&NEWS=N&PAGE=fulltext&D=med6&AN=19370714_x000D_ http://primoa.library.unsw.edu.au/openurl/61UNSW_INST/UNSW_SERVICES_PAGE?sid=OVID:medline&id=pmid:19370714&id=doi:10.1002%2Fgps.2275&issn=0885-6230&isbn=&volume=24&issue=12&spage=1386&pages=1386-95&date=2009&title=International+Journal+of+Geriatric+Psychiatry&atitle=Non-pharmacological+management+of+behav…		Deudon, Audrey. Centre Memoire de Ressources et de Recherche CHU, Universite de Nice Sophia Antipolis, France.						MEDLINE	Ovid Technologies	English
	Journal Article	D. Dey; P. Tripathi	2024	Compromised well-being: Implications on female geriatric abuse during the COVID-19 crisis in India	International Journal of Human Rights in Healthcare	17		1	98-111								Compromised well-being: Implications on female geriatric abuse during the COVID-19 crisis in India		2056-4902_x000D_ 2056-4910	10.1108/IJHRH-02-2022-0008												2024-57023-009			Exploitation_x000D_ Gender_x000D_ Pandemic_x000D_ Elderly women_x000D_ Old-age homes_x000D_ geriatric abuse_x000D_ India_x000D_ Elder Abuse_x000D_ Human Females_x000D_ Nursing Homes_x000D_ Pandemics_x000D_ South Asian Cultural Groups_x000D_ COVID-19	Purpose: This study aims to reflect on how the COVID-19 pandemic has intensified the social and economic vulnerability of Indian elderly women, thereby making them prone to varied forms of abuse and denying them of the basic rights of secured existence. Design/methodology/approach: This study was conducted by analyzing primary data from government sources that dealt with the aging Indian populati…	Department of Humanities and Social Sciences, Indian Institute of Technology Patna, Patna, India, deydebashrita@gmail.com. Other Publishers: Emerald Group Publishing Limited; Pier Professional. Release Date: 20240328. Publication Type: Journal (0100), Peer Reviewed Journal (0110). Format Covered: Electronic. Document Type: Journal Article. Language: English. Major Descriptor: Elder Abuse; Human F…	PsycINFO,, Potentially Eligible: Full Text: Excluded: No prevalence data	http://ezproxy.uws.edu.au/login?url=https://search.ebscohost.com/login.aspx?direct=true&db=psyh&AN=2024-57023-009&site=ehost-live&scope=site		Tripathi, Priyanka						APA PsycInfo	EBSCOhost
	Journal Article	S. R. Dhaini; F. Zuniga; D. Ausserhofer; M. Simon; R. Kunz; S. De Geest; R. Schwendimann	2016	Care workers health in Swiss nursing homes and its association with psychosocial work environment: A cross-sectional study	International Journal of Nursing Studies	53			105-15					Jan	Research Support, Non-U.S. Gov't		Care workers health in Swiss nursing homes and its association with psychosocial work environment: A cross-sectional study	Int J Nurs Stud	1873-491X	https://dx.doi.org/10.1016/j.ijnurstu.2015.08.011												26363704			Adolescent_x000D_ Adult_x000D_ Cross-Sectional Studies_x000D_ Female_x000D_ *Health Status_x000D_ Humans_x000D_ Male_x000D_ Middle Aged_x000D_ *Nursing Homes/ma [Manpower]_x000D_ *Psychology_x000D_ Switzerland_x000D_ *Workplace_x000D_ Young Adult	BACKGROUND: Previous studies have demonstrated poor health of care workers in nursing homes. Yet, little is known about the prevalence of physical and mental health outcomes, and their associations with the psychosocial work environment in nursing homes._x000D_ OBJECTIVES: (1) To explore the prevalence of physical and mental health outcomes of care workers in Swiss nursing homes, (2) their associ…	Dhaini, Suzanne R_x000D_ Zuniga, Franziska_x000D_ Ausserhofer, Dietmar_x000D_ Simon, Michael_x000D_ Kunz, Regina_x000D_ De Geest, Sabina_x000D_ Schwendimann, Rene_x000D_ S0020-7489(15)00261-8	Medline, Potentially Eligible: Ineligible: Not Elderly Abuse	http://ovidsp.ovid.com/ovidweb.cgi?T=JS&CSC=Y&NEWS=N&PAGE=fulltext&D=medl&AN=26363704_x000D_ http://primoa.library.unsw.edu.au/openurl/61UNSW_INST/UNSW_SERVICES_PAGE?sid=OVID:medline&id=pmid:26363704&id=doi:10.1016%2Fj.ijnurstu.2015.08.011&issn=0020-7489&isbn=&volume=53&issue=&spage=105&pages=105-15&date=2016&title=International+Journal+of+Nursing+Studies&atitle=Care+workers+health+in+Swiss+nursi…		Dhaini, Suzanne R. Institute of Nursing Sciences, University of Basel, Bernoullistrasse 28, 4056 Basel, Switzerland. Electronic address: Suzanne.dhaini@unibas.ch._x000D_ Zuniga, Franziska. Institute of Nursing Sciences, University of Basel, Bernoullistrasse 28, 4056 Basel, Switzerland. Electronic address: Franziska.zuniga@unibas.ch._x000D_ Ausserhofer, Dietmar. Institute of Nursing Sciences, Univ…						MEDLINE	Ovid Technologies	English
	Journal Article	M. Dianati; I. Azizi-Fini; Z. Oghalaee; H. Gilasi; F. Savari	2019	The Impacts of Nursing Staff Education on Perceived Abuse among Hospitalized Elderly People: A Field Trial	Nursing and Midwifery Studies	8		3	149-154					Jul-Sep	Article		The Impacts of Nursing Staff Education on Perceived Abuse among Hospitalized Elderly People: A Field Trial	Nurs. Midwifery Stud.	2322-1488	10.4103/nms.nms_40_18												WOS:000482770500006			Abuse_x000D_ Education_x000D_ Nurse_x000D_ Older adults_x000D_ older-adults_x000D_ care_x000D_ neglect_x000D_ homes_x000D_ intervention_x000D_ recognition_x000D_ mortality_x000D_ magnet(r)_x000D_ behavior_x000D_ outcomes_x000D_ Nursing	Background: Growing elderly population has increased the number of hospitalized older adults and heightened concerns over elder abuse during hospitalization. Objectives: This study sought to examine the impacts of a nursing staff education program on hospitalized older adults' perceived abuse. Methods: This field trial was conducted in 2017 in the Internal Medicine Wards of a University Hospital …	ISI Document Delivery No.: IT3QW_x000D_ Times Cited: 1_x000D_ Cited Reference Count: 38_x000D_ Dianati, Mansour Azizi-Fini, Ismail Oghalaee, Zeinab Gilasi, Hamidreza Savari, Fatemeh_x000D_ Kashan University of Medical Sciences_x000D_ This study was supported by Kashan University of Medical Sciences. This article was derived from a thesis research project._x000D_ 1_x000D_ Wolters kluwer medknow pu…	Web of Science, Potentially Eligible: Ineligible: Not Elderly Abuse	<Go to ISI>://WOS:000482770500006		[Dianati, Mansour; Azizi-Fini, Ismail; Oghalaee, Zeinab; Savari, Fatemeh] Kashan Univ Med Sci, Fac Nursing & Midwifery, Trauma Nursing Res Ctr, Kashan, Iran. [Gilasi, Hamidreza] Kashan Univ Med Sci, Fac Hlth, Dept Publ Hlth & Biostat, Kashan, Iran._x000D_ Oghalaee, Z (reprint author), Kashan Univ Med Sci, Kashan, Iran._x000D_ o.nurse93@gmail.com								English
	Journal Article	M. DiBartolo; S. Vozzella; A. Rebert	2012	Using the club concept to target behavioral issues in a residential setting for the cognitively impaired	Alzheimer's and Dementia	1)			P397-P398						Conference Abstract		Using the club concept to target behavioral issues in a residential setting for the cognitively impaired		1552-5260	http://dx.doi.org/10.1016/j.jalz.2012.05.1094												70860252			human_x000D_ environment_x000D_ aggression_x000D_ cognitive defect_x000D_ self esteem_x000D_ independence_x000D_ human dignity_x000D_ stimulation_x000D_ monitoring_x000D_ victim_x000D_ medical specialist_x000D_ geriatric nursing_x000D_ nursing assistant_x000D_ quality of life_x000D_ disruptive behavior_x000D_ behavior disorder_x000D_ drug therapy_x000D_ sleep pattern_x000D_ hospitalization_x000D_…	Background: While many long term care facilities use clubs which group residents based on recreational interests, the objective of the Chesapeake Club at Copper Ridge is to provide the least restrictive environment for residents who have frequent and/or significant behavior disturbances and require additional care management. Methods: Opened in October of 2010 this innovative club concept provide…	Alzheimer's Association International Conference 2012. Vancouver, BC Canada. Conference Start: 20120714. Conference End: 20120719. Conference Publication: (var.pagings). 8 (4 SUPPL	Embase, Potentially Eligible: Ineligible: Not Elderly Abuse	http://ovidsp.ovid.com/ovidweb.cgi?T=JS&CSC=Y&NEWS=N&PAGE=fulltext&D=emed14&AN=70860252_x000D_ http://primoa.library.unsw.edu.au/openurl/61UNSW_INST/UNSW_SERVICES_PAGE?sid=OVID:embase&id=pmid:&id=doi:10.1016%2Fj.jalz.2012.05.1094&issn=1552-5260&isbn=&volume=8&issue=4+SUPPL.+1&spage=P397&pages=P397-P398&date=2012&title=Alzheimer%27s+and+Dementia&atitle=Using+the+club+concept+to+target+behavioral+i…		(DiBartolo) Salisbury University, Copper Ridge Institute, Salisbury, MD, United States (Vozzella) Copper Ridge Institute, Sykesville, MD, United States (Rebert) Copper Ridge, Sykesville, MD, United States_x000D_ M. DiBartolo, Salisbury University, Copper Ridge Institute, Salisbury, MD, United States						Embase	Ovid Technologies	English
	Journal Article	D. Dobbs; J. K. Eckert; B. Rubinstein; L. Keimig; L. Clark; A. C. Frankowski; S. Zimmerman	2008	An ethnographic study of stigma and ageism in residential care or assisted living	Gerontologist	48		4	517-526					August			An ethnographic study of stigma and ageism in residential care or assisted living		0016-9013													352342252			Dementia_x000D_ Long-term-care environments_x000D_ Residential care settings_x000D_ Stigmatization_x000D_ article_x000D_ assisted living facility_x000D_ cultural anthropology_x000D_ ethnography_x000D_ family_x000D_ health care delivery_x000D_ health care management_x000D_ health care organization_x000D_ health care personnel_x000D_ long term care_x000D_ mental patient_x000D_ nursing home patient_…	Purpose: This study explored aspects of stigmatization for older adults who live in residential care or assisted living (RC-AL) communities and what these settings have done to address stigma. Design and Methods: We used ethnography and other qualitative data-gathering and analytic techniques to gather data from 309 participants (residents, family and staff) from six RC-AL settings in Maryland. W…		Embase, Potentially Eligible: Ineligible: Not Elderly Abuse	http://ovidsp.ovid.com/ovidweb.cgi?T=JS&CSC=Y&NEWS=N&PAGE=fulltext&D=emed11&AN=352342252_x000D_ http://primoa.library.unsw.edu.au/openurl/61UNSW_INST/UNSW_SERVICES_PAGE?sid=OVID:embase&id=pmid:18728301&id=doi:&issn=0016-9013&isbn=&volume=48&issue=4&spage=517&pages=517-526&date=2008&title=Gerontologist&atitle=An+ethnographic+study+of+stigma+and+ageism+in+residential+care+or+assisted+living&aulast=…		(Dobbs) School of Aging Studies, University of South Florida, MHC #1325, 4202 E. Fowler Ave., Tampa, FL 33620, United States (Dobbs) School of Aging Studies, University of South Florida, Tampa, FL, United States (Eckert, Keimig, Clark, Frankowski) Center for Aging Studies, Erickson School, University of Maryland, Baltimore County, MA, United States (Rubinstein) Department of Sociology and Anthrop…						Embase	Ovid Technologies	English
	Journal Article	J. T. Dobrohotoff; R. H. Llewellyn-Jones	2011	Psychogeriatric inpatient unit design: a literature review	International Psychogeriatrics	23		2	174-189					Mar	Review		Psychogeriatric inpatient unit design: a literature review	Int. Psychogeriatr.	1041-6102	10.1017/s1041610210002097												WOS:000287225300002			psychiatry_x000D_ facility_x000D_ ward_x000D_ environment_x000D_ violence_x000D_ geriatric_x000D_ architecture_x000D_ old age_x000D_ shared-care intervention_x000D_ flinders-medical-center_x000D_ aged psychiatry ward_x000D_ late-life depression_x000D_ health-care_x000D_ physical-environment_x000D_ nursing-homes_x000D_ older-people_x000D_ demented patients_x000D_ residential care_x000D_ Psychology…	Background: In many parts of the world the provision of psychogeriatric inpatient units (PGUs) remains limited. More units will be required over coming decades given rapid population aging. Methods: Medline (1950-2010), psycINFO (1806-2009), EMBASE (1980-2009) and CINAHL (1982 2009) were searched for papers about PGU design. Selected non-peer reviewed literature such as government reports and unp…	ISI Document Delivery No.: 719RB_x000D_ Times Cited: 9_x000D_ Cited Reference Count: 130_x000D_ Dobrohotoff, John T. Llewellyn-Jones, Robert H._x000D_ Davis, Mark/J-5101-2015_x000D_ 9_x000D_ 2_x000D_ 14_x000D_ Cambridge univ press_x000D_ New york	Web of Science, Potentially Eligible: Ineligible: Not Elderly Abuse	<Go to ISI>://WOS:000287225300002		[Dobrohotoff, John T.] No Sydney Cent Coast Hlth, Cent Coast Mental Hlth Serv Older People, Gosford, NSW 2250, Australia. [Llewellyn-Jones, Robert H.] Univ Newcastle, Sch Med & Publ Hlth, Newcastle, NSW 2308, Australia._x000D_ Dobrohotoff, JT (reprint author), No Sydney Cent Coast Hlth, Cent Coast Mental Hlth Serv Older People, POB 361, Gosford, NSW 2250, Australia._x000D_ jdobrohotoff@nsccahs.he…								English
	Journal Article	B. P. Dodge; V. Villarreal; D. V. Smith	2017	Self-neglect intervention, an ethical dilemma	Journal of the American Geriatrics Society	65 (Supplement 1)			S194					May	Conference Abstract		Self-neglect intervention, an ethical dilemma		0002-8614	http://dx.doi.org/10.1111/imj.13426												616115819			adult_x000D_ beneficence_x000D_ clinical study_x000D_ doctor patient relation_x000D_ hospice care_x000D_ hospital admission_x000D_ human_x000D_ human dignity_x000D_ male_x000D_ nursing home_x000D_ patient autonomy_x000D_ quantitative study_x000D_ resident_x000D_ self neglect_x000D_ social support_x000D_ syndrome	Self-neglect is easy to identify but challenging to survey and treat. It is the most common form of elder mistreatment and as an entity it makes many health care professionals uncomfortable. Whereas, the link between social support, health and quality of life is well known, the cause of self-neglect is unclear. The approach to treat a self-neglecting patient should involve a multidisciplinary tea…	2017 Annual Scientific Meeting of the American Geriatrics Society. United States	Embase, Potentially Eligible: Ineligible: Study Design	http://ovidsp.ovid.com/ovidweb.cgi?T=JS&CSC=Y&NEWS=N&PAGE=fulltext&D=emexa&AN=616115819_x000D_ http://primoa.library.unsw.edu.au/openurl/61UNSW_INST/UNSW_SERVICES_PAGE?sid=OVID:embase&id=pmid:&id=doi:10.1111%2Fimj.13426&issn=0002-8614&isbn=&volume=65&issue=Supplement+1&spage=S194&pages=S194&date=2017&title=Journal+of+the+American+Geriatrics+Society&atitle=Self-neglect+intervention%2C+an+ethical+d…		(Dodge, Smith) Family Medicine, Texas Tech Health Sciences Center, Odessa, TX, United States (Villarreal) ECISD, Odessa, TX, United States_x000D_ B.P. Dodge, Family Medicine, Texas Tech Health Sciences Center, Odessa, TX, United States						Embase	Ovid Technologies	English
	Journal Article	C. Dolder; J. McKinsey	2010	Low-Dose Divalproex in Agitated Patients with Alzheimer's Disease	Journal of Psychiatric Practice	16		1	63-67					Jan	Editorial Material		Low-Dose Divalproex in Agitated Patients with Alzheimer's Disease	J. Psychiatr. Pract.	1527-4160													WOS:000274062000009			divalproex_x000D_ agitation_x000D_ dementia_x000D_ pharmacotherapy_x000D_ Alzheimer's disease_x000D_ nursing-home residents_x000D_ aggressive-behavior_x000D_ sodium valproate_x000D_ controlled-trial_x000D_ dementia_x000D_ Psychiatry	Adequate treatment of behavioral disturbances in Alzheimer's disease is both important and difficult. This report describes a case series that examined the effectiveness and safety of low-dose divalproex in the treatment of agitated patients with Alzheimer's disease who were admitted to an inpatient geriatric psychiatry unit over a 1-year period. All patients had agitation due to probable Alzheim…	ISI Document Delivery No.: 549OF_x000D_ Times Cited: 4_x000D_ Cited Reference Count: 10_x000D_ Dolder, Christian McKinsey, Jonathan_x000D_ 4_x000D_ 2_x000D_ Lippincott williams & wilkins_x000D_ Philadelphia	Web of Science, Potentially Eligible: Ineligible: Not Elderly Abuse	<Go to ISI>://WOS:000274062000009		[Dolder, Christian] Wingate Univ, Sch Pharm, Wingate, NC 28174 USA. [Dolder, Christian; McKinsey, Jonathan] Carolinas Med Ctr NE, Concord, NC USA._x000D_ Dolder, C (reprint author), Wingate Univ, Sch Pharm, Campus Box 3087, Wingate, NC 28174 USA._x000D_ cdolder@wingate.edu								English
	Journal Article	F. Donald; R. Martin-Misener; N. Carter; E. E. Donald; S. Kaasalainen; A. Wickson-Griffiths; M. Lloyd; N. Akhtar-Danesh; A. DiCenso	2013	A systematic review of the effectiveness of advanced practice nurses in long-term care	Journal of Advanced Nursing	69		10	2148-61					Oct	Research Support, Non-U.S. Gov't_x000D_ Review		A systematic review of the effectiveness of advanced practice nurses in long-term care	J Adv Nurs	1365-2648	https://dx.doi.org/10.1111/jan.12140												23527481			*Advanced Practice Nursing/og [Organization & Administration]_x000D_ Aged_x000D_ Geriatric Nursing/og [Organization & Administration]_x000D_ Homes for the Aged/og [Organization & Administration]_x000D_ Humans_x000D_ *Long-Term Care/og [Organization & Administration]_x000D_ *Nurse Clinicians/og [Organization & Administration]_x000D_ *Nurse Practitioners/og [Organization & Administration]_x000D_ Nu…	AIM: To report quantitative evidence of the effectiveness of advanced practice nursing roles, clinical nurse specialists and nurse practitioners, in meeting the healthcare needs of older adults living in long-term care residential settings._x000D_ BACKGROUND: Although studies have examined the effectiveness of advanced practice nurses in this setting, a systematic review of this evidence has not …	Donald, Faith_x000D_ Martin-Misener, Ruth_x000D_ Carter, Nancy_x000D_ Donald, Erin E_x000D_ Kaasalainen, Sharon_x000D_ Wickson-Griffiths, Abigail_x000D_ Lloyd, Monique_x000D_ Akhtar-Danesh, Noori_x000D_ DiCenso, Alba	Medline, Potentially Eligible: Ineligible: Not Elderly Abuse	http://ovidsp.ovid.com/ovidweb.cgi?T=JS&CSC=Y&NEWS=N&PAGE=fulltext&D=medl&AN=23527481_x000D_ http://primoa.library.unsw.edu.au/openurl/61UNSW_INST/UNSW_SERVICES_PAGE?sid=OVID:medline&id=pmid:23527481&id=doi:10.1111%2Fjan.12140&issn=0309-2402&isbn=&volume=69&issue=10&spage=2148&pages=2148-61&date=2013&title=Journal+of+Advanced+Nursing&atitle=A+systematic+review+of+the+effectiveness+of+advanced+pra…		Donald, Faith. Daphne Cockwell School of Nursing, Ryerson University, Toronto, Ontario, Canada.						MEDLINE	Ovid Technologies	English
	Journal Article	X. Dong	2005	Medical implications of elder abuse and neglect	Clinics in Geriatric Medicine	21		2	293-313					May	Review		Medical implications of elder abuse and neglect		0749-0690	http://dx.doi.org/10.1016/j.cger.2004.10.006												40432619			crime_x000D_ health care_x000D_ health care management_x000D_ health care system_x000D_ health practitioner_x000D_ hospitalization_x000D_ human_x000D_ medical education_x000D_ neglect_x000D_ nursing home_x000D_ physician_x000D_ physiology_x000D_ quality of life_x000D_ reinforcement_x000D_ review_x000D_ social isolation_x000D_ social problem_x000D_ training_x000D_ abuse_x000D_ aged_x000D_ educatio…	Recognition of elder abuse and neglect among health care professionals has been a relatively recent phenomenon. Each year, millions of elderly persons suffer as the result of abuse and neglect. Their quality of life is severely jeopardized in the form of worsened functional status and progressive dependency, poorly rated self-health, and feelings of helplessness and from the vicious cycle of soci…		Embase, Potentially Eligible: Full Text: Excluded: Not Residential Care	http://ovidsp.ovid.com/ovidweb.cgi?T=JS&CSC=Y&NEWS=N&PAGE=fulltext&D=emed10&AN=40432619_x000D_ http://primoa.library.unsw.edu.au/openurl/61UNSW_INST/UNSW_SERVICES_PAGE?sid=OVID:embase&id=pmid:15804552&id=doi:10.1016%2Fj.cger.2004.10.006&issn=0749-0690&isbn=&volume=21&issue=2&spage=293&pages=293-313&date=2005&title=Clinics+in+Geriatric+Medicine&atitle=Medical+implications+of+elder+abuse+and+neglec…		(Dong) Section of Geriatrics, Department of Medicine, University of Chicago, 5841 South Maryland Avenue, Chicago, IL 60637, United States_x000D_ X. Dong, Section of Geriatrics, Department of Medicine, University of Chicago, 5841 South Maryland Avenue, Chicago, IL 60637, United States. E-mail: xdong@medicine.bsd.uchicago.edu						Embase	Ovid Technologies	English
	Journal Article	X. Dong; M. A. Simon	2013	Association between reported elder abuse and rates of admission to skilled nursing facilities: findings from a longitudinal population-based cohort study	Gerontology	59		5	464-72						Research Support, N.I.H., Extramural_x000D_ Research Support, Non-U.S. Gov't		Association between reported elder abuse and rates of admission to skilled nursing facilities: findings from a longitudinal population-based cohort study	Gerontology	1423-0003	https://dx.doi.org/10.1159/000351338					NIHMS522725							23816799			Aged_x000D_ Aging/px [Psychology]_x000D_ Caregivers_x000D_ Chicago_x000D_ Cohort Studies_x000D_ Elder Abuse/cl [Classification]_x000D_ Elder Abuse/sn [Statistics & Numerical Data]_x000D_ *Elder Abuse_x000D_ Female_x000D_ Humans_x000D_ Length of Stay_x000D_ Longitudinal Studies_x000D_ Male_x000D_ Patient Admission/sn [Statistics & Numerical Data]_x000D_ Prospective Studies_x000D_ Skilled Nursing F…	BACKGROUND: Elder abuse is common and is a frank violation of an older adult's fundamental rights to be safe and free of violence. Our prior study indicates elder abuse is independently associated with mortality. This study aims to quantify the relationship between overall elder abuse and specific subtypes of elder abuse and rate of admission to skilled nursing facilities (SNF)._x000D_ METHODS: A…	Dong, Xinqi_x000D_ Simon, Melissa A_x000D_ 000351338	Medline, Potentially Eligible: Ineligible: Not Residential Care	http://ovidsp.ovid.com/ovidweb.cgi?T=JS&CSC=Y&NEWS=N&PAGE=fulltext&D=medl&AN=23816799_x000D_ http://primoa.library.unsw.edu.au/openurl/61UNSW_INST/UNSW_SERVICES_PAGE?sid=OVID:medline&id=pmid:23816799&id=doi:10.1159%2F000351338&issn=0304-324X&isbn=&volume=59&issue=5&spage=464&pages=464-72&date=2013&title=Gerontology&atitle=Association+between+reported+elder+abuse+and+rates+of+admission+to+skilled+…		Dong, Xinqi. Chinese Health, Aging and Policy Program, Rush Institute for Health Aging, Rush University Medical Center, Chicago, Ill., USA. xinqi_dong@rush.edu						MEDLINE	Ovid Technologies	English
	Journal Article	X. Q. Dong; R. J. Chen; M. A. Simon	2014	Elder Abuse And Dementia: A Review Of The Research And Health Policy	Health Affairs	33		4	642-649					Apr	Article		Elder Abuse And Dementia: A Review Of The Research And Health Policy	Health Aff.	0278-2715	10.1377/hlthaff.2013.1261												WOS:000336664600018			community-dwelling population_x000D_ self-neglect_x000D_ cognitive function_x000D_ family_x000D_ caregivers_x000D_ nursing-homes_x000D_ risk-factors_x000D_ prevalence_x000D_ mistreatment_x000D_ chinese_x000D_ americans_x000D_ Health Care Sciences & Services	Older adults with dementia may be at high risk for abuse, but the topic has not been well studied. We conducted a literature review to examine the relationships between elder abuse and dementia. We found that psychological abuse was the most common form of abuse among older adults, with estimates of its prevalence ranging from 27.9 percent to 62.3 percent. Physical abuse was estimated to affect 3…	ISI Document Delivery No.: AI2CN_x000D_ Times Cited: 10_x000D_ Cited Reference Count: 51_x000D_ Dong, XinQi Chen, Ruijia Simon, Melissa A._x000D_ National Institute on Aging [R01 AG042318, R01 MD006173, R01 AG11101, RC4 AG039085]; Paul B. Beeson Award in Aging [K23 AG030944]; Starr Foundation; American Federation for Aging Research; John A. Hartford Foundation; Atlantic Philanthropies_x000D_ XinQ…	Web of Science, Potentially Eligible: Ineligible: Direction of Abuse	<Go to ISI>://WOS:000336664600018		[Dong, XinQi] Rush Inst Hlth Aging, Chicago, IL 60612 USA. [Dong, XinQi] Chinese Hlth Aging & Policy Program, Chicago, IL USA. [Dong, XinQi] Rush Univ, Med Ctr, Chicago, IL 60612 USA. [Dong, XinQi] Adm Community Living, Adm Aging, Washington, DC USA. [Chen, Ruijia] Rush Inst Hlth Aging, Chinese Hlth Aging & Policy Program, Chicago, IL USA. [Simon, Melissa A.] Northwestern Univ, Dept Obstet & Gyne…								English
	Journal Article	W. A. Donohue; J. L. Dibble; L. B. Schiamberg	2008	A social capital approach to the prevention of elder mistreatment	Journal of Elder Abuse & Neglect	20		1	1-23						Review		A social capital approach to the prevention of elder mistreatment	J Elder Abuse Negl	0894-6566	https://dx.doi.org/10.1300/J084v20n01_01												18551904			Aged_x000D_ Aged, 80 and over_x000D_ *Caregivers/og [Organization & Administration]_x000D_ Elder Abuse/lj [Legislation & Jurisprudence]_x000D_ *Elder Abuse/pc [Prevention & Control]_x000D_ Female_x000D_ Geriatric Assessment/mt [Methods]_x000D_ Health Services for the Aged/og [Organization & Administration]_x000D_ Homes for the Aged/og [Organization & Administration]_x000D_ Humans_x000D_ *Interper…	The current demographic landscape features an increasing number of elderly individuals in the care of some trusted other. Being cared for by a trusted other raises the potential for mistreatment of the elder by that trusted other. The goal of this paper is to explore the possibility of preventing elder mistreatment by increasing the bridging and bonding social capital available to caretakers. Att…	Donohue, William A_x000D_ Dibble, Jayson L_x000D_ Schiamberg, Lawrence B	Medline, Potentially Eligible: Ineligible: Study Design	http://ovidsp.ovid.com/ovidweb.cgi?T=JS&CSC=Y&NEWS=N&PAGE=fulltext&D=med6&AN=18551904_x000D_ http://primoa.library.unsw.edu.au/openurl/61UNSW_INST/UNSW_SERVICES_PAGE?sid=OVID:medline&id=pmid:18551904&id=doi:10.1300%2FJ084v20n01_01&issn=0894-6566&isbn=&volume=20&issue=1&spage=1&pages=1-23&date=2008&title=Journal+of+Elder+Abuse+%26+Neglect&atitle=A+social+capital+approach+to+the+prevention+of+elder…		Donohue, William A. Department of Communication, Michigan State University, East Lansing, MI 48824, USA. donohue@msu.edu						MEDLINE	Ovid Technologies	English
	Journal Article	J. Dorrian; N. Lamond; C. Van Den Heuvel; J. Pincombe; A. E. Rogers; D. Dawson	2006	A pilot study of the safety implications of Australian nurses' sleep and work hours	Chronobiology International	23		6	1149-1163						Conference Paper		A pilot study of the safety implications of Australian nurses' sleep and work hours			10.1080/07420520601059615																	Cited By :68_x000D_ Export Date: 13 March 2017	Pubmed, Potentially Eligible, Ineligible: Not Elderly Abuse	https://www.scopus.com/inward/record.uri?eid=2-s2.0-33845943191&doi=10.1080%2f07420520601059615&partnerID=40&md5=049d998d4a8fc8b05149e76a105412b8								Scopus
	Journal Article	A. M. R. dos Santos; R. D. D. Noleto; R. A. P. Rodrigues; E. Andrade; E. G. Bonfim; T. S. Rodrigues	2019	Economic-financial and patrimonial elder abuse: a documentary study	Revista Da Escola De Enfermagem Da Usp	53			9						Article		Economic-financial and patrimonial elder abuse: a documentary study	Rev. Esc. Enferm. USP	0080-6234	10.1590/s1980-220x2017043803417										e03417		WOS:000456462900001			Aged_x000D_ Violence_x000D_ Domestic Violence_x000D_ Elder Abuse_x000D_ Geriatric Nursing_x000D_ older-adults_x000D_ exploitation_x000D_ settings_x000D_ violence_x000D_ Nursing	Objective: To analyze economic-financial and patrimonial cases of elder abuse, recorded in the specialized police station for security and protection of the elderly of a capital city in the northeast region of Brazil. Method: A cross-sectional study was carried out with data extracted from police reports and inquiries recorded in the abovementioned police station. Descriptive and inferential stat…	ISI Document Delivery No.: HI4ZX_x000D_ Times Cited: 0_x000D_ Cited Reference Count: 22_x000D_ Cited References: _x000D_ Bagshaw D, 2013, AUST SOC WORK, V66, P86, DOI 10.1080/0312407X.2012.708762_x000D_ Bolsoni Carolina Carvalho, 2016, Rev. bras. geriatr. gerontol., V19, P671, DOI 10.1590/1809-98232016019.150184_x000D_ Camarano AA, 2013, CIENC SAUDE COLETIVA, V18, P3447_x000D_ Minayo MCD, 2012, C…	Web of Science, Potentially Eligible,Ineligible: Not Residential Care	<Go to ISI>://WOS:000456462900001		[Ribeiro dos Santos, Ana Maria; da Silva Noleto, Regina Dulce; Leite Rangel Andrade, Elaine Maria; Bonfim, Elisiane Gomes; Rodrigues, Tatyanne Silva] Univ Fed Piaui, Dept Enfermagem, Teresina, PI, Brazil. [Partezani Rodrigues, Rosalina Aparecida] Univ Sao Paulo, Escola Enfermagem Ribeirao Preto, Ribeirao Preto, SP, Brazil._x000D_ dos Santos, AMR (reprint author), Rua Prof Madeira 1519, BR-6405248…								English
	Journal Article	A. M. R. dos Santos; R. D. S. Nolêto; R. A. P. Rodrigues; E. M. L. R. Andrade; E. G. Bonfim; T. S. Rodrigues	2019	Economic-financial and patrimonial elder abuse: A documentary study	Revista da Escola de Enfermagem	53									Article		Economic-financial and patrimonial elder abuse: A documentary study			10.1590/S1980-220X2017043803417										e03417							Cited By :1_x000D_ Export Date: 11 April 2020	Scopus, Potentially Eligible: Ineligible: Not Elderly Abuse	https://www.scopus.com/inward/record.uri?eid=2-s2.0-85060389319&doi=10.1590%2fS1980-220X2017043803417&partnerID=40&md5=d10ccb280c42d20b20a4d0e8e9aebe78								Scopus
	Journal Article	G. A. Dowling; C. L. Graf; E. M. Hubbard; J. S. Luxenberg	2007	Light treatment for neuropsychiatric behaviors in Alzheimer's disease	Western Journal of Nursing Research	29		8	961-75					Dec	Comparative Study_x000D_ Multicenter Study_x000D_ Randomized Controlled Trial_x000D_ Research Support, N.I.H., Extramural		Light treatment for neuropsychiatric behaviors in Alzheimer's disease	West J Nurs Res	0193-9459	https://dx.doi.org/10.1177/0193945907303083					NIHMS46910							17596638			Aged_x000D_ Aged, 80 and over_x000D_ *Alzheimer Disease/co [Complications]_x000D_ Analysis of Variance_x000D_ Clinical Nursing Research_x000D_ Depression/et [Etiology]_x000D_ Depression/pc [Prevention & Control]_x000D_ Feeding and Eating Disorders/et [Etiology]_x000D_ Feeding and Eating Disorders/pc [Prevention & Control]_x000D_ Female_x000D_ Geriatric Assessment_x000D_ Humans_x000D_ Male_x000D_ …	Neuropsychiatric behaviors are common in people with Alzheimer's disease (AD) and make both professional and lay caregiving difficult. Light therapy has been somewhat successful in ameliorating disruptive behaviors. This randomized trial tested the effects of morning or afternoon bright light exposure compared with usual indoor light on the presence, frequency, severity, and occupational disrupti…	Dowling, Glenna A_x000D_ Graf, Carla L_x000D_ Hubbard, Erin M_x000D_ Luxenberg, Jay S_x000D_ 0193945907303083	Medline, Potentially Eligible: Ineligible: Not Elderly Abuse	http://ovidsp.ovid.com/ovidweb.cgi?T=JS&CSC=Y&NEWS=N&PAGE=fulltext&D=med5&AN=17596638_x000D_ http://primoa.library.unsw.edu.au/openurl/61UNSW_INST/UNSW_SERVICES_PAGE?sid=OVID:medline&id=pmid:17596638&id=doi:10.1177%2F0193945907303083&issn=0193-9459&isbn=&volume=29&issue=8&spage=961&pages=961-75&date=2007&title=Western+Journal+of+Nursing+Research&atitle=Light+treatment+for+neuropsychiatric+behavio…		Dowling, Glenna A. University of California, San Francisco, CA, USA. glenna.dowling@nursing.ucsf.edu						MEDLINE	Ovid Technologies	English
	Journal Article	P. J. Doyle; C. A. Marco	2011	The Effect of Labeling on Employee Perceptions of Residents Living on Alzheimer’s Disease Specialized Care Units	Journal of the American Medical Directors Association	12		8	547-550								The Effect of Labeling on Employee Perceptions of Residents Living on Alzheimer’s Disease Specialized Care Units		1525-8610	10.1016/j.jamda.2010.12.002												104691889. Language: English. Entry Date: 20111102. Revision Date: 20150711. Publication Type: Journal Article			Alzheimer's Disease -- Therapy_x000D_ Attitude to Mental Illness_x000D_ Nursing Home Personnel_x000D_ Gerontologic Care_x000D_ Long Term Care_x000D_ Nursing Home Patients_x000D_ Attitude of Health Personnel_x000D_ Professional-Patient Relations_x000D_ Nursing Homes_x000D_ Human_x000D_ Descriptive Research_x000D_ Vignettes_x000D_ Questionnaires_x000D_ Rural Areas_x000D_ Urban Areas_x000D_ New Engl…	Objectives: This study examined whether labeling influenced nursing home employees’ perceptions of residents and how those perceptions could affect resident-caregiver interactions. Design: This was a small descriptive study using vignettes and questionnaires. Setting: Two nursing homes (one rural, one urban) in New England. Participants: Forty-three nursing home employees including registered nur…	research; tables/charts. Journal Subset: Biomedical; Peer Reviewed; USA. Special Interest: Gerontologic Care. NLM UID: 100893243.	Cinhal, Potentially Eligible: Ineligible: Not Elderly Abuse	https://login.wwwproxy1.library.unsw.edu.au/login?url=http://search.ebscohost.com/login.aspx?direct=true&db=cin20&AN=104691889&site=ehost-live&scope=site		Doctoral Program in Gerontology, Sociology/Anthropology Department, University of Maryland, Baltimore County, Baltimore, MD_x000D_ Department of Psychology, Rhode Island College, Providence, RI						cin20	EBSCOhost
	Journal Article	M. Dreher-Weber; A. R. Laireiter; A. Kühberger; I. Kunz; L. Huppertz; V. Auwärter; R. Hoffmann; V. Schmidt; S. Lang; F. M. Wurst	2023	Assessment of Benzodiazepine (BZD) Use Among Nursing Home Residents by Liquid Chromatography-Tandem Mass Spectrometry, Nursing Questionnaires, and Examining Additional Mental Health Problems of BZD Users	INTERNATIONAL JOURNAL OF MENTAL HEALTH AND ADDICTION	21		3	1713-1726					JUN			Assessment of Benzodiazepine (BZD) Use Among Nursing Home Residents by Liquid Chromatography-Tandem Mass Spectrometry, Nursing Questionnaires, and Examining Additional Mental Health Problems of BZD Users		1557-1874_x000D_ 1557-1882 J9 - INT J MENT HEALTH AD	10.1007/s11469-021-00685-x						Salzburg University_x000D_ Paracelsus Private Medical University_x000D_ University of Freiburg			44501			WOS:000714855100002			Benzodiazepines_x000D_ Nursing homes_x000D_ Mental health problems_x000D_ Liquid chromatography-tandem mass spectrometry_x000D_ PSYCHOTROPIC-DRUG USE_x000D_ OLDER-PEOPLE_x000D_ COGNITIVE DECLINE_x000D_ ADULTS_x000D_ APPROPRIATENESS_x000D_ POPULATION_x000D_ HYPNOTICS_x000D_ FALLS_x000D_ RISK	This study aimed at evaluating the extent of benzodiazepine (BZD) consumption among nursing home residents and examining additional mental health problems. Urine samples were collected in nursing homes in a border region between Austria and Germany and analyzed for BZD using a liquid chromatographic-tandem mass spectrometric method (LC-MS/MS). In addition, a questionnaire was applied to the resid…	Times Cited in Web of Science Core Collection: 0 Total Times Cited: 0 Cited Reference Count: 41	Scopus, Potentially Eligible: Ineligible: Not Elderly Abuse			Med Pk Chiemseeblick, Dept Psychosomat Med & Psychotherapy, Bernau Felden, Germany_x000D_ Univ Salzburg, Dept Psychol, Salzburg, Austria_x000D_ Paracelsus Private Med Univ, Christian Doppler Hosp, Dept Psychiat & Psychotherapy, Salzburg, Austria_x000D_ Univ Med Ctr Freiburg, Inst Forens Med, Dept Forens Toxicol, Freiburg, Germany_x000D_ Caritas Ctr Bad Reichenhall, Bad Reichenhall, Germany_x000D_…								English
	Journal Article	M. Dreher-Weber; A. R. Laireiter; A. Kuhberger; I. Kunz; M. Yegles; T. Binz; H. J. Rumpf; R. Hoffmann; V. Praxenthaler; S. Lang; F. M. Wurst	2017	Screening for Hazardous Drinking in Nursing Home Residents: Evaluating the Validity of the Current Cutoffs of the Alcohol Use Disorder Identification Test-Consumption Questions by Using Ethyl Glucuronide in Hair	Alcohol Clin Exp Res	41		9	1593-1601				2017/07/19	Sep			Screening for Hazardous Drinking in Nursing Home Residents: Evaluating the Validity of the Current Cutoffs of the Alcohol Use Disorder Identification Test-Consumption Questions by Using Ethyl Glucuronide in Hair	Alcoholism, clinical and experimental research	0145-6008	10.1111/acer.13449												28719105			Aged_x000D_ Aged, 80 and over_x000D_ Alcohol Drinking/*epidemiology_x000D_ Alcoholism/*diagnosis/*epidemiology_x000D_ Austria/epidemiology_x000D_ Biomarkers/analysis_x000D_ Female_x000D_ Gas Chromatography-Mass Spectrometry_x000D_ Germany/epidemiology_x000D_ Glucuronates/*analysis_x000D_ Hair/*chemistry_x000D_ Humans_x000D_ Male_x000D_ *Nursing Homes_x000D_ Reference Values_x000D_ Reproducibility…	BACKGROUND: Because of physiological changes, elderly people are much more exposed to the adverse effects of alcohol. Therefore, hazardous drinking is defined at lower levels as compared to younger adults. This work aimed to evaluate the validity of the current cutoff levels of the Alcohol Use Disorder Identification Test-Consumption (AUDIT-C) questions to detect hazardous drinking in the elderly…	1530-0277_x000D_ Dreher-Weber, Monika_x000D_ ORCID: http://orcid.org/0000-0002-1703-0949_x000D_ Laireiter, Anton-Rupert_x000D_ Kuhberger, Anton_x000D_ Kunz, Isabella_x000D_ Yegles, Michel_x000D_ Binz, Tina_x000D_ Rumpf, Hans-Jurgen_x000D_ Hoffmann, Rainer_x000D_ Praxenthaler, Verena_x000D_ Lang, Siegfried_x000D_ Wurst, Friedrich M_x000D_ Journal Article_x000D_ England_x000D_ Alcohol Clin Exp Res.…	Pubmed, Potentially Eligible, Ineligible: Not Elderly Abuse			Department of Psychosomatic Medicine and Psychotherapy, Medical Park Chiemseeblick, Bernau-Felden, Germany._x000D_ Department of Psychology, University of Salzburg, Salzburg, Austria._x000D_ Department of Psychiatry and Psychotherapy, Christian-Doppler-Hospital, Paracelsus Medical University, Salzburg, Austria._x000D_ Laboratoire National de Sante - Toxicology, Dudelange, Luxembourg._x000D_ Insti…							NLM	eng
	Journal Article	R. M. Droes; F. J. M. Meiland; M. Schmitz; W. Van Tilburg	2005	Combined support in meeting centers for persons with dementia and their caregivers compared to regular day care. [Dutch]	Tijdschrift voor Gerontologie en Geriatrie	36		2	60-71					May			Combined support in meeting centers for persons with dementia and their caregivers compared to regular day care. [Dutch]		0167-9228													40790982			adult_x000D_ aged_x000D_ aggression_x000D_ antisocial behavior/ep [Epidemiology]_x000D_ antisocial behavior/pc [Prevention]_x000D_ article_x000D_ behavior disorder/ep [Epidemiology]_x000D_ behavior disorder/pc [Prevention]_x000D_ caregiver_x000D_ clinical trial_x000D_ controlled clinical trial_x000D_ controlled study_x000D_ day care_x000D_ dementia/ep [Epidemiology]_x000D_ depression/ep [Epidemio…	Background: A previous study in Amsterdam showed that combined family support in the Meeting Centres Support Programme, in which persons with dementia patients and their carers are both supported by one professional staff, is more effective in influencing behaviour problems and mood of dementia patients living in the community than non-integrated support, such as day care only. A multi-centre imp…		Embase, Potentially Eligible: Ineligible: Not Elderly Abuse	http://ovidsp.ovid.com/ovidweb.cgi?T=JS&CSC=Y&NEWS=N&PAGE=fulltext&D=emed10&AN=40790982_x000D_ http://primoa.library.unsw.edu.au/openurl/61UNSW_INST/UNSW_SERVICES_PAGE?sid=OVID:embase&id=pmid:&id=doi:&issn=0167-9228&isbn=&volume=36&issue=2&spage=60&pages=60-71&date=2005&title=Tijdschrift+voor+Gerontologie+en+Geriatrie&atitle=Gecombineerde+ondersteuning+in+ontmoetingscentra+voor+mensen+met+dementi…		(Droes) Afdeling Psychiatrie, Alzheimercentrum, VU Medisch Centrum en GGZ-Buitenamstel, Amsterdam, Netherlands (Meiland, Schmitz) EMGO-Instituut, Alzheimercentrum, VU Medisch Centrum, Amsterdam, Netherlands (Van Tilburg) Afdeling Psychiatrie, VU Medisch Centrum en GGZ-Buitenamstel, Amsterdam, Netherlands (Droes) Afdeling Psychiatrie, VU Medisch Centrum, Valeriusplein 9, 1075 BG Amsterdam, Netherl…					Gecombineerde ondersteuning in ontmoetingscentra voor mensen met dementie en hun mantelzorgers vergeleken met reguliere dagbehandeling.	Embase	Ovid Technologies	Dutch
	Thesis	S. D. Dubose	2011	Stress and burnout in long-term care: A study of nursing staff working with the elderly population		Psy.D.			144 p-144 p								Stress and burnout in long-term care: A study of nursing staff working with the elderly population	Stress & Burnout in Long-term Care: A Study of Nursing Staff Working With the Elderly Population	9781124916378																Burnout, Professional_x000D_ Long Term Care_x000D_ Nurses -- Psychosocial Factors_x000D_ Stress, Psychological_x000D_ Aged_x000D_ Coping_x000D_ Human_x000D_ Job Experience_x000D_ Locus of Control_x000D_ Nursing Assistants_x000D_ Nursing Practice_x000D_ Practical Nurses_x000D_ Questionnaires_x000D_ Registered Nurses_x000D_ Survey Research	The purpose of this study was to assess the relationship between years of work experience, coping strategy, appraisal of locus of control, level of education, and stress and burnout in long-term care health providers. Most notably, hypotheses suggested years of work experience, coping strategy, appraisal of locus of control, and level of education as significant predictors of stress and burnout. …	Accession Number: 109857656. Language: English. Entry Date: 20130614. Revision Date: 20150923. Publication Type: Doctoral Dissertation; research. Special Interest: Gerontologic Care; Psychiatry/Psychology._x000D_ UMI Order AAI3474743	Cinhal, Potentially Eligible: Ineligible: Not Elderly Abuse	https://login.wwwproxy1.library.unsw.edu.au/login?url=http://search.ebscohost.com/login.aspx?direct=true&db=cin20&AN=109857656&site=ehost-live&scope=site								cin20	EBSCOhost
	Journal Article	A. Duffy; M. Connolly; F. Browne	2024	Older people's experiences of elder abuse in residential care settings: A scoping review	JOURNAL OF ADVANCED NURSING	80		6	2214-2227					JUN			Older people's experiences of elder abuse in residential care settings: A scoping review		0309-2402_x000D_ 1365-2648 J9 - J ADV NURS	10.1111/jan.15992						University College Dublin			45261			WOS:001119778000001			elder abuse_x000D_ lived experiences_x000D_ older people_x000D_ residential care settings_x000D_ safeguarding_x000D_ scoping review_x000D_ NURSING-HOME_x000D_ MISTREATMENT_x000D_ RISK_x000D_ PURPOSE_x000D_ ADULTS	BackgroundElder abuse is a global human rights issue, particularly in residential care settings where there is limited understanding of older people's experiences of this phenomenon. This scoping review aims to map and describe the existing literature on this phenomenon.MethodsUsing Arksey and O'Malley's scoping review methodology, further developed by Levac et al. and the Joanna Briggs Institute…	Times Cited in Web of Science Core Collection: 0 Total Times Cited: 0 Cited Reference Count: 60	Scopus, Potentially Eligible: Ineligible: Study Design			Univ Coll Dublin, Sch Nursing Midwifery & Hlth Syst, Dublin, Ireland_x000D_ Our Ladys Hosp & Care Serv, Dublin, Ireland								English
	Journal Article	M. Dunay; A. Beyea; D. Manly	2014	The masquerade: Unveiling dissociative disorder in a patient with dementia, a case report	Journal of the American Geriatrics Society	62			S168					March	Conference Abstract		The masquerade: Unveiling dissociative disorder in a patient with dementia, a case report		0002-8614	http://dx.doi.org/10.1111/jgs.12870												71470613			human_x000D_ dementia_x000D_ geriatrics_x000D_ case report_x000D_ patient_x000D_ society_x000D_ dissociative disorder_x000D_ personality_x000D_ diagnosis_x000D_ psychotherapy_x000D_ gerontopsychiatry_x000D_ persecutory delusion_x000D_ mood_x000D_ child_x000D_ hospital patient_x000D_ Caucasian_x000D_ verbalization_x000D_ bone prosthesis_x000D_ urine culture_x000D_ hospitalization_x000D_ population…	Background: Dissociative disorders comprise a heterogeneous spectrum of symptoms and may be unrecognized in patients with dementia. Accurate diagnosis in this population is a clinical conundrum, but is essential to guide appropriate pharmacologic and non-pharmacologic treatment. Case: A 73 year old Caucasian female with Alzheimer's dementia was admitted to an inpatient geriatric psychiatry unit f…	2014 Annual Scientific Meeting of the American Geriatrics Society. Orlando, FL United States. Conference Start: 20140515. Conference End: 20140517. Conference Publication: (var.pagings)	Embase, Potentially Eligible: Ineligible: Not Elderly Abuse	http://ovidsp.ovid.com/ovidweb.cgi?T=JS&CSC=Y&NEWS=N&PAGE=fulltext&D=emed16&AN=71470613_x000D_ http://primoa.library.unsw.edu.au/openurl/61UNSW_INST/UNSW_SERVICES_PAGE?sid=OVID:embase&id=pmid:&id=doi:10.1111%2Fjgs.12870&issn=0002-8614&isbn=&volume=62&issue=&spage=S168&pages=S168&date=2014&title=Journal+of+the+American+Geriatrics+Society&atitle=The+masquerade%3A+Unveiling+dissociative+disorder+in+…		(Dunay, Beyea) Geriatric Medicine, Mountain Area Health Education Center, Asheville, NC, United States (Manly) Park Ridge Psychiatry, Hendersonville, NC, United States (Beyea) Mission Hospital, Asheville, NC, United States_x000D_ M. Dunay, Geriatric Medicine, Mountain Area Health Education Center, Asheville, NC, United States						Embase	Ovid Technologies	English
[truncated: 763 more rows]

## Sheet: DataSheet 
Number	Type	Type 2	Author	Year	Title	Column21	Database	Screening	Included/Excluded	Reason for Exclusion
	Journal Article		Banerjee, Albert Armstrong, Pat Daly, Tamara Armstrong, Hugh Braedley, Susan S0890-4065(15)00019-5	2015	"Careworkers don't have a voice:" epistemological violence in residential care for older people		Medline	Potentially Eligible	Ineligible:	Not Elderly Abuse
	Journal Article	Conference	G. Gouda	2023	(068) Navigating Barriers in Treating Psychosis: A Case Report of an Afghan Refugee in El Paso, Texas		Embase	Potentially Eligible	Ineligible:	Not Elderly Abuse
	Journal Article	Conference	X. Jimenez; Y. Girshman; J. L. Kuriakose; S. Mukherji; H. Shoaib; S. Sanghani; G. Petrides; J. Andrus	2022	(PO-063) Delayed Post-hypoxic Leukoencephalopathy Catatonia responsive to ECT: A Case Report		Embase	Potentially Eligible	Ineligible:	Not Elderly Abuse
[truncated: 970 more rows]

## Sheet: Final Table 
Number	Author	Year	Title	Screening	Included/Ineligible/Excluded	Reason for Exclusion	Inclusion Criteria	Population	Exposure	Outcomes	Study Design	Setting	Lanuage
[truncated: 973 more rows]
